# Supplementary material for: Integrating multi-platform genomic datasets for kidney renal clear cell carcinoma subtyping using stacked denoising autoencoders
Source: Sci Rep. 2019 Nov 13;9:16668. doi: 10.1038/s41598-019-53048-x (PMC6853929; doi:10.1038/s41598-019-53048-x)
Supplement: Supplementary file 2 — Supplementary Tables 1-5 [file 41598_2019_53048_MOESM2_ESM.xlsx]

## Sheet: Supplementary Table 1
Supplementary Table 1. The subtypes and clinical information for each patient
Barcode	bcr_patient_uuid	neoplasm_histologic_grade	pathologic_stage	days_to_last_followup	days_to_death	subtype
3Z-A93Z	2B1DEA0A-6D55-4FDD-9C1C-0D9FBE03BD78	G2	Stage I	4	[Not Applicable]	KIRC_SdA_G2
6D-AA2E	D3B47E53-6F40-4FC8-B5A4-CBE548A770A9	G2	Stage I	135	[Not Applicable]	KIRC_SdA_G1
A3-3317	8ee720b5-6f3a-4921-85ab-70e75c0835b0	G2	Stage II	1491	[Not Applicable]	KIRC_SdA_G2
A3-3387	9dc7812b-c7a2-4de4-bf6d-4c7261384a62	G2	Stage I	617	[Not Applicable]	KIRC_SdA_G2
B0-4698	5b66c4ae-3aed-4212-baa1-dac33bab8ebe	G4	Stage IV	[Not Available]	42	KIRC_SdA_G1
B0-4700	e33dff22-5bf1-4dd8-bed7-063cb555677c	G4	Stage IV	[Not Available]	1980	KIRC_SdA_G1
B0-4706	26cc2c84-aaec-4cd1-9c45-dd08d372128d	G4	Stage III	26	65	KIRC_SdA_G1
B0-4710	4298ccdb-2e6d-4267-822d-75b021364084	G3	Stage III	5	[Not Applicable]	KIRC_SdA_G2
B0-4712	3f72d63f-ad48-4500-baf6-897b1d6dda7d	G3	Stage IV	[Not Available]	1337	KIRC_SdA_G1
B0-4810	3dd36758-04ad-4ba4-bf17-707649d6f1a0	G3	Stage III	[Not Available]	478	KIRC_SdA_G1
B0-4811	57578a0d-b719-46e7-83ab-872a4e984dbb	G3	Stage III	[Not Available]	1417	KIRC_SdA_G1
B0-4815	ff127be4-631a-4e0e-a971-842f9eb6760e	G4	Stage III	[Not Available]	1588	KIRC_SdA_G1
B0-4816	44130745-0b09-4201-829f-cc634f462d3b	G3	Stage II	[Not Available]	1371	KIRC_SdA_G2
B0-4818	5ec1ec7b-9ef3-45fc-98a6-0202d15050fe	G3	Stage II	[Not Available]	510	KIRC_SdA_G2
B0-4821	8d769b38-862f-46e3-a426-d09f79f28de6	G3	Stage III	[Not Available]	1230	KIRC_SdA_G1
B0-4833	e4769374-7d4d-4aaf-b6fe-a01da59ee713	G2	Stage I	[Not Available]	2386	KIRC_SdA_G2
B0-4834	ac30d54e-f7e3-4185-ab99-89adceff3e69	G3	Stage I	[Not Available]	2090	KIRC_SdA_G2
B0-4836	58dee518-f105-4620-996e-3fb6177aa493	G3	Stage IV	[Not Available]	1238	KIRC_SdA_G1
B0-4837	31e9d2fc-79fa-49db-adac-7afb9609f915	G3	Stage I	[Not Available]	1378	KIRC_SdA_G1
B0-4852	759238f2-0d37-404e-96f1-c26cae0ba2ea	G2	Stage II	[Not Available]	1121	KIRC_SdA_G2
B0-5075	46194f7f-af16-42b7-bef6-9c0d1e8f9b0d	G2	Stage III	[Not Available]	637	KIRC_SdA_G2
B0-5080	f57690ba-a120-4ea2-83e0-0559d1eb62c4	G3	Stage IV	[Not Available]	342	KIRC_SdA_G1
B0-5084	e9f855b3-291b-449d-9758-caa0f99fa76d	G3	Stage IV	[Not Available]	222	KIRC_SdA_G1
B0-5085	62c6edc7-170d-4825-ab81-f88b14013cc5	G3	Stage III	[Not Available]	770	KIRC_SdA_G2
B0-5088	0022478c-4dfd-4cbe-a05e-fb20310844e3	G3	Stage I	[Not Available]	563	KIRC_SdA_G2
B0-5399	f6d3e963-5bff-40f6-8430-1c6fb5ec6503	G2	Stage I	190	[Not Applicable]	KIRC_SdA_G1
B0-5400	62f5ceb7-bb0b-4248-850b-cc1cf012f570	G4	Stage III	677	[Not Applicable]	KIRC_SdA_G1
B0-5402	d7ab7ec0-3de7-4ffd-a5ac-f75579355b2a	G4	Stage IV	10	[Not Applicable]	KIRC_SdA_G2
B0-5690	794aeb92-205f-4c75-bb1a-0b2c6db99fea	G1	Stage I	2180	[Not Applicable]	KIRC_SdA_G2
B0-5691	31a0dd95-8199-4d25-b40d-4b353644af46	G3	Stage I	2781	[Not Applicable]	KIRC_SdA_G2
B0-5692	9c377f9b-79dd-4412-80ac-cea9a3529888	G3	Stage III	1487	[Not Applicable]	KIRC_SdA_G1
B0-5693	db058eb4-9c5e-4226-92d1-de24aea83630	G2	Stage I	1852	[Not Applicable]	KIRC_SdA_G2
B0-5694	11111b58-c7df-4291-ad8a-4baec9ff7d1f	G3	Stage III	[Not Available]	480	KIRC_SdA_G1
B0-5695	fb9bafa5-7133-4955-8156-4eb6763dc8e1	G2	Stage I	1042	[Not Applicable]	KIRC_SdA_G2
B0-5696	1d176c53-6cbb-4a39-9a6f-669b4f1cb575	G4	Stage III	944	[Not Applicable]	KIRC_SdA_G1
B0-5697	dfd2c288-5054-4fc1-9cae-f437779dc2de	G2	Stage I	1135	[Not Applicable]	KIRC_SdA_G1
B0-5698	d26f3a6b-72f4-4e48-815e-57b8b211112d	G3	Stage I	2181	[Not Applicable]	KIRC_SdA_G1
B0-5699	c814c26c-ee8e-4fd8-a3d3-441b302ead3b	G2	Stage I	2426	[Not Applicable]	KIRC_SdA_G2
B0-5701	8f8a632d-7fbd-4c86-b909-afb7edb9ad28	G4	Stage III	1276	[Not Applicable]	KIRC_SdA_G1
B0-5702	74844571-c5a3-4a14-ac19-c7c1ce40259b	G2	Stage I	1158	[Not Applicable]	KIRC_SdA_G1
B0-5703	576ea0ef-3abb-479d-adb7-ba646cee344e	G3	Stage I	263	[Not Applicable]	KIRC_SdA_G1
B0-5705	62cf9546-b932-4a5e-bc9b-4103506d296d	G2	Stage I	3335	[Not Applicable]	KIRC_SdA_G2
B0-5706	3b2b492b-94af-4540-b283-3b9ef98d5b2f	G2	Stage II	2414	[Not Applicable]	KIRC_SdA_G1
B0-5709	bf768635-b809-4df4-a4e6-7495e66aa227	G3	Stage III	2358	[Not Applicable]	KIRC_SdA_G1
B0-5710	bb4a6123-5851-4e49-b859-606ffd2a4d11	G2	Stage I	957	[Not Applicable]	KIRC_SdA_G2
B0-5711	88c91a7b-5c41-4361-85d0-da759ab94204	G3	Stage III	2553	[Not Applicable]	KIRC_SdA_G2
B0-5712	514af471-31d2-43fa-88dc-8639a5e97181	G3	Stage IV	2438	[Not Applicable]	KIRC_SdA_G1
B0-5713	c91a4cc3-aaa9-4bc9-b157-e46551d334c8	G3	Stage III	1865	[Not Applicable]	KIRC_SdA_G2
B0-5812	326745d8-98ca-4f4d-b217-96aea9faa1ad	G3	Stage I	2325	[Not Applicable]	KIRC_SdA_G2
B2-5633	7d35b1e4-8dcf-4caa-adce-e4b72a2a10ca	G2	Stage I	214	[Not Applicable]	KIRC_SdA_G2
B2-5635	597c81a3-5820-48b0-9a9c-c45257c7ad70	G2	Stage I	315	[Not Applicable]	KIRC_SdA_G2
B2-5639	73cb1350-7590-4f79-bb86-3f395466652e	G3	Stage IV	248	[Not Applicable]	KIRC_SdA_G1
B2-5641	a682a2a3-dc53-4b7e-8929-07215737ec5e	G3	Stage I	168	[Not Applicable]	KIRC_SdA_G1
B2-A4SR	FC7065FC-D834-4E7D-98BD-CA6666BEB6CB	[Not Available]	Stage II	343	[Not Applicable]	KIRC_SdA_G2
B4-5377	d0f908c5-aafd-4b76-a2fb-39b7cc19bcf7	G3	Stage IV	291	[Not Applicable]	KIRC_SdA_G2
B4-5378	551e8a06-382f-4cc3-b6b4-6ad61181f1f7	G2	Stage I	175	[Not Applicable]	KIRC_SdA_G2
B4-5832	75e02a42-6937-4761-868b-c369c7bd3c72	G2	Stage III	7	[Not Applicable]	KIRC_SdA_G1
B4-5834	afd60992-f279-46ee-8fb9-53f6be850f6c	G1	Stage I	38	[Not Applicable]	KIRC_SdA_G2
B4-5835	1bc2ad71-fb9d-4012-bfe7-c39e215a51eb	G2	Stage I	16	[Not Applicable]	KIRC_SdA_G1
B4-5836	59f49821-412c-4945-b9e2-be0dcc8bf8bf	G2	Stage I	141	[Not Applicable]	KIRC_SdA_G2
B4-5838	70820391-13b4-438f-ba4a-c0804d4c2d76	G2	[Discrepancy]	166	[Not Applicable]	KIRC_SdA_G1
B4-5843	aa82fb26-96c3-4b3d-a2e9-7123c0a07321	G2	Stage I	11	[Not Applicable]	KIRC_SdA_G2
B4-5844	ab5266f6-8015-4347-b0bd-131ab1fbad51	G1	Stage II	7	[Not Applicable]	KIRC_SdA_G2
B8-4146	cba5705a-80dd-4496-9283-c5d3a92c7dba	G2	Stage I	511	[Not Applicable]	KIRC_SdA_G2
B8-4153	a22d5ba2-5f11-49e9-911a-ec03b785fae5	G3	Stage III	405	[Not Applicable]	KIRC_SdA_G1
B8-4621	65d56c51-1d58-419e-8c77-a037fc588f5b	G3	Stage I	215	[Not Applicable]	KIRC_SdA_G1
B8-5545	a1ad1a96-2b6e-4c86-9d71-e176b902e9d4	G2	Stage I	248	[Not Applicable]	KIRC_SdA_G2
B8-5546	7aece0e0-e57b-40b9-8ef3-8b98624b0e91	G2	Stage I	14	[Not Applicable]	KIRC_SdA_G2
B8-5549	98dea82b-46f9-4b77-be8a-06669bcf731b	G3	Stage I	194	[Not Applicable]	KIRC_SdA_G2
B8-5550	59278f79-4f42-4d1c-9007-3958486042fc	G3	Stage III	197	[Not Applicable]	KIRC_SdA_G1
B8-5551	07aa333c-8bfb-4bdd-ad86-912c099ca0a9	G3	Stage I	15	[Not Applicable]	KIRC_SdA_G1
B8-5552	e58f2c7b-d1cc-48f3-a0c9-dcd2b27c37f6	G2	Stage I	219	[Not Applicable]	KIRC_SdA_G2
B8-5553	828ad452-3daf-4467-bcbc-6dac2c93a7db	G2	Stage I	14	[Not Applicable]	KIRC_SdA_G2
B8-A54D	9256867C-DC82-4E1A-85D6-E4C9BDE8AB8C	G2	Stage III	452	[Not Applicable]	KIRC_SdA_G1
B8-A54E	59D18F0C-946F-4850-892F-70E2BF380232	G3	Stage I	559	[Not Applicable]	KIRC_SdA_G1
B8-A54F	540CBFA7-D17D-44F5-B67E-F2B9B03827CD	G2	Stage I	208	[Not Applicable]	KIRC_SdA_G2
B8-A54G	EA456A1F-6E2C-4B34-AD24-CCD614BD57C9	G3	Stage I	53	[Not Applicable]	KIRC_SdA_G1
B8-A54H	3280A078-8841-4C5C-A361-B58BC37B965C	G3	Stage II	256	[Not Applicable]	KIRC_SdA_G2
B8-A54I	7E620E32-54C5-4F5B-9E18-211516A3EB41	G3	Stage I	150	[Not Applicable]	KIRC_SdA_G1
B8-A54J	09D7CE7A-774E-4784-9C9A-32B766FDB173	G2	Stage II	66	[Not Applicable]	KIRC_SdA_G2
B8-A7U6	F2B90375-6806-4833-A927-565674CBF355	G3	Stage I	110	[Not Applicable]	KIRC_SdA_G2
B8-A8YJ	04BECCB3-F513-4D60-B57F-A4382E4EEDA3	G2	Stage I	24	[Not Applicable]	KIRC_SdA_G2
BP-4173	453085d8-2998-4629-9b2d-641e57d1a497	G3	Stage II	1893	[Not Applicable]	KIRC_SdA_G2
BP-4759	02b5012e-f7ac-4423-8978-0b2f5e50926e	G2	Stage I	2324	[Not Applicable]	KIRC_SdA_G2
BP-4761	270c9a0b-d71a-4d4e-8686-f183412159f2	G4	Stage III	182	[Not Applicable]	KIRC_SdA_G1
BP-4770	c3cc716b-1b9c-4e73-9a40-f1f891a17c2d	G4	Stage IV	[Not Available]	329	KIRC_SdA_G1
BP-4771	31201e73-a922-4acd-b859-fa2f9ba0af93	G4	Stage IV	[Not Available]	162	KIRC_SdA_G2
BP-4787	500636a5-d42b-469f-98e2-fdd4dddc61a0	G4	Stage IV	[Not Available]	480	KIRC_SdA_G1
BP-4789	9816ac2a-0412-4649-a9da-8fd91b1eb8e1	G2	Stage I	1489	[Not Applicable]	KIRC_SdA_G2
BP-4790	ffed886e-261e-464c-aa27-8204dd0eb9a1	G2	Stage I	[Not Available]	1111	KIRC_SdA_G2
BP-4797	dd35edfd-ee6c-461f-b2a6-2dff8324117c	G3	Stage III	1107	[Not Applicable]	KIRC_SdA_G2
BP-4804	b81998f2-b3ff-4976-bc1c-8d38a68efa1d	G2	Stage I	1459	[Not Applicable]	KIRC_SdA_G2
BP-4807	33cf0893-0411-4758-aa90-602bfedf0850	G3	Stage I	211	[Not Applicable]	KIRC_SdA_G2
BP-4959	5003a0cb-1a60-4c2e-b7f7-6e9245c66968	G3	Stage I	2660	[Not Applicable]	KIRC_SdA_G2
BP-4960	0d88e6ab-cf1d-4888-878b-0ac7d687c4cc	G3	Stage II	2172	[Not Applicable]	KIRC_SdA_G2
BP-4961	d23d354d-04b0-4ff4-bd83-6a2d1ecf3b47	G2	Stage I	1935	[Not Applicable]	KIRC_SdA_G2
BP-4965	ec6aa756-c875-49f5-89e4-365b3f18b589	G2	Stage I	1871	[Not Applicable]	KIRC_SdA_G2
BP-4967	19cd6d5b-0de3-4afd-9ecf-6f80c9977dc0	G2	Stage III	205	[Not Applicable]	KIRC_SdA_G2
BP-4968	1e417b93-837d-4110-9090-239eb82c3e20	G3	Stage I	1746	[Not Applicable]	KIRC_SdA_G2
BP-4969	3b064b7e-c3cf-4fc3-844e-301a51737e35	G2	Stage I	1794	[Not Applicable]	KIRC_SdA_G2
BP-4970	c01afa58-af3f-40f1-b4fe-36909ae3871e	G3	Stage III	433	[Not Applicable]	KIRC_SdA_G2
BP-4971	e173c4ba-9c08-4ce6-b46c-1673b5af9e2d	G3	Stage III	1487	[Not Applicable]	KIRC_SdA_G2
BP-4973	cdd8eb5c-bda8-4961-9db4-72e0c4907e95	G3	Stage III	1384	[Not Applicable]	KIRC_SdA_G2
BP-4974	d6625c4d-cd1c-4c62-8100-e8b2a49ce3ad	G4	Stage IV	[Not Available]	211	KIRC_SdA_G2
BP-4975	d97ac1d1-fc06-4e9b-b3ad-415582ff66f1	G3	Stage I	1433	[Not Applicable]	KIRC_SdA_G2
BP-4977	cc353686-e2b6-46a1-8095-48e2bc44b11f	G3	Stage I	454	[Not Applicable]	KIRC_SdA_G2
BP-4981	ce0ab696-4e50-4b05-a7e5-5191c257bfbe	G3	Stage III	[Not Available]	1097	KIRC_SdA_G2
BP-4982	fae200ed-78e7-4d2d-82b5-aee63fc54d25	G3	Stage I	1014	[Not Applicable]	KIRC_SdA_G2
BP-4985	c285ada3-fd49-46a5-882f-b6c352572e2a	G4	Stage III	[Not Available]	952	KIRC_SdA_G1
BP-4987	aebe37c4-5b37-41f3-ade3-46e41bad8eab	G2	Stage I	1124	[Not Applicable]	KIRC_SdA_G2
BP-4989	dc2208d9-dcb3-47ff-826b-676f199b8ccd	G3	Stage III	118	[Not Applicable]	KIRC_SdA_G2
BP-4992	a5790b81-5001-4d1a-97ad-0ec9fc658f44	G4	Stage I	501	[Not Applicable]	KIRC_SdA_G2
BP-4994	82f069c4-7928-4b7b-8a42-114db7de0501	G3	Stage I	1308	[Not Applicable]	KIRC_SdA_G2
BP-4998	5c73b91a-2bee-4388-854c-1c3a6ae732db	G3	Stage I	932	[Not Applicable]	KIRC_SdA_G2
BP-5000	2a2f168c-f93a-4e83-8df2-93a3e7bc06a0	G3	Stage I	563	[Not Applicable]	KIRC_SdA_G2
BP-5001	d6ea5cec-97bf-4c0f-85bf-293d463b0586	G2	Stage I	1177	[Not Applicable]	KIRC_SdA_G2
BP-5007	e548aeb2-04ca-48f8-af8d-8acb745748fc	G2	Stage II	1140	[Not Applicable]	KIRC_SdA_G2
BP-5008	b472c982-f024-4e09-8326-071ee35ea55c	G2	Stage I	1071	[Not Applicable]	KIRC_SdA_G2
CJ-4635	b7719c71-de18-4a4d-99ef-67b788c6f77c	G3	Stage I	1416	[Not Applicable]	KIRC_SdA_G1
CJ-4870	78048432-2de1-498c-9cf1-9c5bd43daa39	G2	Stage III	1498	[Not Applicable]	KIRC_SdA_G2
CJ-4875	818022ea-123e-438d-9671-542f479028f2	G3	Stage IV	2353	[Not Applicable]	KIRC_SdA_G1
CJ-4876	e002c248-0db9-4f94-8590-88dfd6c0c642	G3	Stage II	1955	[Not Applicable]	KIRC_SdA_G1
CJ-4878	7ca06dbe-f073-4aee-86ff-a545fad5ea93	G2	Stage III	2186	[Not Applicable]	KIRC_SdA_G2
CJ-4881	24c1cf70-bd67-431e-a623-d20f8d3f52b2	G3	Stage III	2014	[Not Applicable]	KIRC_SdA_G1
CJ-4887	c4bbbcd2-aa18-4b1f-99d4-93279e31d7e7	G3	Stage IV	[Not Available]	932	KIRC_SdA_G2
CJ-4888	f2fca062-ca87-4089-916d-49b9ff146797	G4	Stage IV	[Not Available]	1567	KIRC_SdA_G2
CJ-4889	f964511a-09ed-4a56-a477-0ab1cf067275	G4	Stage I	1946	[Not Applicable]	KIRC_SdA_G2
CJ-4890	46d34d0c-b8a2-4ebd-b9a0-5485904ecafa	G4	Stage IV	2085	[Not Applicable]	KIRC_SdA_G2
CJ-4891	d232f22d-a3e7-41c8-97e1-205de2b488aa	G4	Stage III	[Not Available]	819	KIRC_SdA_G1
CJ-4895	b7994839-77a5-4725-aa58-a9e8c79dbfc2	G4	Stage IV	[Not Available]	1200	KIRC_SdA_G1
CJ-4899	900b5f21-e8fb-4a3f-b8e3-ef098716e508	G2	Stage I	1528	[Not Applicable]	KIRC_SdA_G2
CJ-4900	33cd8b05-2b9b-40dd-97a2-40d02e27ee90	G4	Stage IV	[Not Available]	1714	KIRC_SdA_G2
CJ-5671	960d1eaf-0b96-488b-b62c-829c024fd4b8	G3	Stage I	1943	[Not Applicable]	KIRC_SdA_G1
CJ-5672	eee108d6-bb11-4369-b776-0f524afef6f3	G3	Stage I	[Not Available]	2190	KIRC_SdA_G1
CJ-5675	ceb7cd9a-9cb1-42f2-a4ab-0b4381e2b85b	G3	Stage II	2430	[Not Applicable]	KIRC_SdA_G1
CJ-5676	310c31bf-91ce-40b4-99e4-a10242296de9	G3	Stage III	2575	[Not Applicable]	KIRC_SdA_G1
CJ-5677	d2664fde-ce3b-45e6-9a23-4a07980f7bac	G4	Stage IV	[Not Available]	782	KIRC_SdA_G1
CJ-5678	822cf6c1-dd65-4814-94b1-0c335208ad9b	G3	Stage IV	[Not Available]	574	KIRC_SdA_G1
CJ-5679	3fa6c93e-e7fe-402c-9526-c81411aa0920	G4	Stage III	[Not Available]	679	KIRC_SdA_G1
CJ-5680	5db69ebe-38db-4ef3-b825-674b4a6ddaee	G4	Stage IV	[Not Available]	768	KIRC_SdA_G1
CJ-5681	2939c03a-6f3f-4f7b-b246-34361baadeb9	G3	Stage IV	[Not Available]	552	KIRC_SdA_G2
CJ-5682	4c325ee1-9b8e-45d4-a0a7-e47ec1eac402	G4	Stage IV	1883	[Not Applicable]	KIRC_SdA_G1
CJ-5683	740e8238-8633-422a-a94a-83bbd37c6d77	G3	Stage I	1889	[Not Applicable]	KIRC_SdA_G1
CJ-5684	9f4cd3b9-50ef-4f85-84b8-acb0b77887d1	G2	Stage III	2231	[Not Applicable]	KIRC_SdA_G2
CJ-5686	0631dc8c-5950-4419-adf2-ec3b1e259fc8	G3	Stage I	2038	[Not Applicable]	KIRC_SdA_G2
CJ-5689	e865d40a-9989-436c-8426-88cc84c863e8	G4	Stage I	[Not Available]	1620	KIRC_SdA_G1
CJ-6027	4467ae73-499a-4af0-8431-e059d6ed21a5	G4	Stage I	1855	[Not Applicable]	KIRC_SdA_G1
CJ-6028	2890b330-8ba5-4031-bed5-13e9d1d75af9	G4	Stage IV	[Not Available]	1625	KIRC_SdA_G1
CJ-6030	6ab00314-5228-43ba-9880-9d5177b64c61	G3	Stage I	[Not Available]	2299	KIRC_SdA_G1
CJ-6031	f2b93fbd-5848-46e2-978e-ba84e810e0dc	G3	Stage I	1906	[Not Applicable]	KIRC_SdA_G1
CJ-6032	beef6a78-a57c-46f1-8f4e-6899f0ba2c6d	G3	Stage II	2548	[Not Applicable]	KIRC_SdA_G2
CJ-6033	4edff57f-4b0e-4770-beac-590da7d7232c	G4	Stage IV	[Not Available]	224	KIRC_SdA_G1
CW-5580	88fc4bc4-32cf-4d92-8c29-20d920b8f719	G3	Stage IV	[Not Available]	1964	KIRC_SdA_G2
CW-5581	2d0f6d4f-acb9-4b45-a69d-c9a3f68c3732	G3	Stage I	2799	[Not Applicable]	KIRC_SdA_G2
CW-5583	7080bc0a-709e-4871-9539-4616f194e310	G2	Stage I	2489	[Not Applicable]	KIRC_SdA_G2
CW-5584	09c4ea05-928d-49b7-b7fb-30cff3481b14	G3	Stage III	[Not Available]	164	KIRC_SdA_G1
CW-5585	0487fc41-386c-4d76-9084-daf959bf5e98	G2	Stage IV	2609	[Not Applicable]	KIRC_SdA_G1
CW-5587	73fc6ae6-7c5e-44de-a9a0-17292cbb01cc	G2	Stage III	2226	[Not Applicable]	KIRC_SdA_G2
CW-5588	7b4e529f-5ed9-4a81-94e6-7a62d604d46d	G2	Stage I	2017	[Not Applicable]	KIRC_SdA_G1
CW-5589	58ef1a13-a549-4043-b66c-5327bfcbd2e6	G2	Stage I	2378	[Not Applicable]	KIRC_SdA_G2
CW-5591	f1ae0181-74f8-47fd-83be-83a7d01101cc	G2	Stage IV	2271	[Not Applicable]	KIRC_SdA_G1
CW-6087	bbdaa931-e922-49be-bfbf-fa0c2ae27d7a	G4	Stage IV	[Not Available]	41	KIRC_SdA_G1
CW-6088	4100b960-7963-4a1e-ba24-0a6526387e06	G2	Stage I	2311	[Not Applicable]	KIRC_SdA_G2
CW-6090	4dd51edf-05d1-445a-b43c-6fce29eb21d4	G3	Stage I	2308	[Not Applicable]	KIRC_SdA_G1
CW-6093	3f93d1cf-a307-4e29-9e6f-239e9ffaa179	G1	Stage I	2431	[Not Applicable]	KIRC_SdA_G2
CW-6097	5f53ace3-14ca-412a-af6c-98d8996f8177	G4	Stage III	[Not Available]	571	KIRC_SdA_G1
CZ-4854	2efcefca-5e52-4b3d-a48a-9e9c73cc0141	G2	Stage I	[Not Available]	1404	KIRC_SdA_G1
CZ-4857	d5213422-9447-4f62-b486-3303e3f991fa	G3	Stage IV	[Not Available]	1432	KIRC_SdA_G1
CZ-4858	f06bdea2-4528-4a14-9cea-280af6b4c702	G4	Stage II	1943	[Not Applicable]	KIRC_SdA_G1
CZ-4860	6949efc1-4f71-4141-b129-a54b4bde5d2f	G4	Stage IV	[Not Available]	206	KIRC_SdA_G1
CZ-4863	88e7ce26-5b3f-4e4e-89b7-f706063fc467	G3	Stage III	1691	[Not Applicable]	KIRC_SdA_G2
CZ-4864	7fc6b44d-ae66-409c-98e1-c1a518c33e95	G3	Stage II	[Not Available]	2830	KIRC_SdA_G1
CZ-4866	291f45ab-1b77-456a-9783-06106fbe3053	G3	Stage I	1768	[Not Applicable]	KIRC_SdA_G1
CZ-5451	9cdda9fa-d492-4902-afc1-eb2244e70c1b	G3	Stage II	1668	[Not Applicable]	KIRC_SdA_G2
CZ-5452	e9faa588-d45a-450a-81a2-949eb2834bc0	G2	Stage II	1556	[Not Applicable]	KIRC_SdA_G1
CZ-5453	577847b9-f9b6-4954-868f-3d5ab2b4f694	G2	Stage II	25	[Not Applicable]	KIRC_SdA_G1
CZ-5454	f2801b21-5444-4cc3-a642-c60c6d82cd3d	G2	Stage IV	[Not Available]	722	KIRC_SdA_G2
CZ-5455	74749fe8-f5d0-4d0d-8c7a-e56eba6503b3	G4	Stage IV	[Not Available]	561	KIRC_SdA_G1
CZ-5456	467bf226-a646-4217-bce6-8d0f11c756eb	G3	Stage II	1558	[Not Applicable]	KIRC_SdA_G1
CZ-5457	f00b7956-73a9-4e4b-85d2-60b3ba13f4a4	G4	Stage III	1547	[Not Applicable]	KIRC_SdA_G1
CZ-5458	c4247ccb-8201-428e-a2e7-b5104f095588	G3	Stage III	1558	[Not Applicable]	KIRC_SdA_G2
CZ-5459	6b0c1e54-b643-4490-927e-d5c91957d5d2	G3	Stage III	1515	[Not Applicable]	KIRC_SdA_G1
CZ-5460	a7ddd737-714d-423f-8fb5-5a932d014487	G2	Stage IV	1430	[Not Applicable]	KIRC_SdA_G1
CZ-5461	393abcf7-1155-4b32-85ca-cd44d259e4b4	G4	Stage IV	330	330	KIRC_SdA_G1
CZ-5462	e0127e51-43ba-4536-bc9d-004591f9c627	G3	Stage IV	[Not Available]	311	KIRC_SdA_G1
CZ-5463	8e9e684c-20e5-48b1-9e40-970037fe959f	G2	Stage II	662	[Not Applicable]	KIRC_SdA_G1
CZ-5464	6b79d20c-d5bc-4580-837e-b36dfd0c199c	G2	Stage IV	1492	[Not Applicable]	KIRC_SdA_G1
CZ-5465	5e248b21-e69d-4dee-a1e8-029ade80d0eb	G2	Stage III	1377	[Not Applicable]	KIRC_SdA_G2
CZ-5466	5722df9f-5631-476d-a11b-b3c1e9a40fbf	G2	Stage III	685	[Not Applicable]	KIRC_SdA_G1
CZ-5467	b602a73b-809c-44c6-a787-d496705e7ae8	G4	Stage III	[Not Available]	73	KIRC_SdA_G2
CZ-5468	878d1caa-c4d8-4864-888c-310a0c1ee898	G4	Stage IV	59	59	KIRC_SdA_G1
CZ-5469	6205c2d8-d431-4c4c-8ac6-ee407170e833	G2	Stage II	[Not Available]	946	KIRC_SdA_G1
CZ-5470	99f59583-2728-4c1d-b98c-8fbc3bb0a819	G3	Stage II	0	[Not Applicable]	KIRC_SdA_G1
CZ-5982	a43401ae-14cd-4f57-946b-9a9c073f2a47	G2	Stage I	2042	[Not Applicable]	KIRC_SdA_G2
CZ-5984	ea26d89f-2843-489b-8627-3d5ed0cabc2a	G3	Stage I	1491	[Not Applicable]	KIRC_SdA_G1
CZ-5985	4c474c70-1d72-49e8-a8cc-a4145c5ab607	G2	Stage II	1629	[Not Applicable]	KIRC_SdA_G1
CZ-5986	883c37e2-c723-45d7-9e25-082d1bec34e2	G3	Stage I	373	[Not Applicable]	KIRC_SdA_G2
CZ-5987	f5759059-c0e3-4f1a-af96-5c7197d3c33c	G2	Stage IV	[Not Available]	445	KIRC_SdA_G1
CZ-5988	f2806652-1d7b-4c46-bb4e-ac7a2c96c68d	G2	Stage I	693	[Not Applicable]	KIRC_SdA_G2
CZ-5989	13e25128-9be1-4f67-a43f-a8744a619203	G2	Stage II	1599	[Not Applicable]	KIRC_SdA_G2
DV-5565	f6d28a1d-6691-4ac1-8afb-ab0e7dcef867	G2	Stage I	1329	[Not Applicable]	KIRC_SdA_G1
DV-5566	4b2ec8aa-8460-440e-b75b-6b92ae7a3ffc	G2	Stage I	1398	[Not Applicable]	KIRC_SdA_G2
DV-5567	aba26e6b-f11c-4ae6-a0d6-85bdd2060e8f	G2	Stage I	910	[Not Applicable]	KIRC_SdA_G2
DV-5569	fc052a9d-0134-46ce-af98-4703b61d63c4	G2	Stage I	355	[Not Applicable]	KIRC_SdA_G2
DV-5574	ea854858-1dad-4b01-8e58-f19e6a7c41a3	G2	Stage I	723	[Not Applicable]	KIRC_SdA_G2
DV-5575	0ff579a1-e295-408d-b194-febbca798e34	G2	Stage I	1006	[Not Applicable]	KIRC_SdA_G2
DV-5576	936c217f-f10b-43cf-bb6d-0a74ebec9b13	G2	Stage I	[Not Available]	727	KIRC_SdA_G2
DV-A4VX	EF2D7EF5-CDFC-48C9-B3FE-6EAF3BE1106D	G4	Stage IV	[Not Available]	1626	KIRC_SdA_G1
DV-A4VZ	FEF57C51-0858-42FB-B9EB-3727D274A4E1	G2	Stage I	365	[Not Applicable]	KIRC_SdA_G1
EU-5904	2de427e2-b1f3-4915-9750-ab6414edc92e	G1	Stage I	551	[Not Applicable]	KIRC_SdA_G2
EU-5905	4481ca64-d37c-462d-9403-6b3339728e0c	G3	Stage I	119	[Not Applicable]	KIRC_SdA_G1
EU-5906	68a1a23a-e762-440b-859e-2bebb42d0d59	G2	Stage I	206	[Not Applicable]	KIRC_SdA_G2
EU-5907	28c8c2c6-c7bd-4a35-baaf-54133c2ba3ee	G3	Stage III	127	[Not Applicable]	KIRC_SdA_G1
G6-A5PC	3F0A2571-C088-4735-8152-61F6FD60AC63	G4	Stage IV	[Not Available]	242	KIRC_SdA_G1
G6-A8L6	28011111-4A01-4CDC-8D6B-7223FB2C501B	G3	Stage IV	305	[Not Applicable]	KIRC_SdA_G1
G6-A8L7	1D37BECB-7A1F-4D04-A0D1-BB14192B56F6	G3	Stage I	1727	[Not Applicable]	KIRC_SdA_G1
G6-A8L8	6B033BF5-4AD9-419F-9D2C-63E2E8C80066	G3	Stage I	474	[Not Applicable]	KIRC_SdA_G1
GK-A6C7	0DF9EC46-D600-4845-9D00-2DC2732C68D1	[Not Available]	Stage I	61	[Not Applicable]	KIRC_SdA_G2
MM-A563	FE1F95A3-A6C2-4A39-8586-F8A70E975DD4	G2	[Discrepancy]	268	[Not Applicable]	KIRC_SdA_G1
MM-A564	620BAEFA-DB8F-4AF9-9101-4B9B252FA73E	G2	Stage II	234	[Not Applicable]	KIRC_SdA_G1
MW-A4EC	B123E7C1-2472-4427-BFEB-79666F971E66	G2	Stage I	330	[Not Applicable]	KIRC_SdA_G2
A3-3308	3cbca837-f5a7-4a87-8f02-c59eac232d5a	G2	Stage III	16	[Not Applicable]	KIRC_SdA_G2
A3-3311	0c139772-e303-45d1-b0c7-438fa1db105e	G2	Stage I	[Not Available]	1191	KIRC_SdA_G2
A3-3313	10c03d66-a290-4e46-9018-2932a236eb09	G3	Stage I	[Not Available]	735	KIRC_SdA_G2
A3-3316	12c4c4f1-5880-4bf9-9945-80bf45415de6	G3	Stage II	1493	[Not Applicable]	KIRC_SdA_G1
A3-3319	22b6724c-a59f-4796-8166-992253e8caf1	G2	Stage I	1130	[Not Applicable]	KIRC_SdA_G1
A3-3320	50f29fc7-c111-4101-b970-b1e1dd3388cf	G1	Stage I	1508	[Not Applicable]	KIRC_SdA_G2
A3-3322	36ed3269-0a57-4c50-bbfa-cfd2a7b56d4f	G2	Stage I	1478	[Not Applicable]	KIRC_SdA_G2
A3-3323	e4da964a-31da-4b81-b6ee-2c6dcee703ea	G1	Stage I	1106	[Not Applicable]	KIRC_SdA_G2
A3-3324	4fca10bd-988a-47f9-8ed5-037c0d59d70c	G3	Stage I	1186	[Not Applicable]	KIRC_SdA_G2
A3-3326	2e81cfda-5080-49b8-95ca-ba3963dae30c	G1	Stage I	1137	[Not Applicable]	KIRC_SdA_G2
A3-3331	a55e63a9-5046-4f0f-a1e1-197b783d5387	G2	Stage I	1485	[Not Applicable]	KIRC_SdA_G2
A3-3346	897f85ec-7e14-426a-a532-eed01ccc90f1	G3	Stage I	[Not Available]	137	KIRC_SdA_G1
A3-3347	3372a7d2-79cb-4cf0-9a7e-fe1a6b205daa	G2	Stage III	1097	[Not Applicable]	KIRC_SdA_G1
A3-3349	0bbfeec1-fbae-4c92-ae90-60ba39303bd8	G2	Stage I	1385	[Not Applicable]	KIRC_SdA_G2
A3-3351	ee7011e7-f692-410a-ba35-efe1ec75cf8e	G2	Stage II	910	[Not Applicable]	KIRC_SdA_G2
A3-3357	4d856b5d-a59b-45f2-a9b2-4d43ec8a20e4	G3	Stage II	1425	[Not Applicable]	KIRC_SdA_G2
A3-3362	c7e9ba09-0826-466c-8555-6595de31ed31	G2	Stage I	1559	[Not Applicable]	KIRC_SdA_G2
A3-3363	659294b9-ded9-498a-bc00-c1d4d456aa4a	G2	Stage II	319	[Not Applicable]	KIRC_SdA_G2
A3-3365	136c95cd-febd-43f0-af35-125d3321a145	G2	Stage I	873	[Not Applicable]	KIRC_SdA_G2
A3-3367	69fb3eff-a32c-48e1-aab8-645ef31d163a	G3	Stage I	1054	[Not Applicable]	KIRC_SdA_G2
A3-3370	9f632fc3-2241-469a-a14a-cd537350155f	G2	Stage I	776	[Not Applicable]	KIRC_SdA_G2
A3-3372	11ab53c8-6366-4bc9-b60d-23e6ed2d1cae	G2	Stage III	735	[Not Applicable]	KIRC_SdA_G2
A3-3373	2bc5b2ec-aa8f-4889-9d92-d27f96c9fda1	G3	Stage I	334	[Not Applicable]	KIRC_SdA_G2
A3-3374	0b970feb-914f-4159-912f-6efec02b617f	G2	Stage I	1314	[Not Applicable]	KIRC_SdA_G2
A3-3376	46240f32-116b-470c-9846-3616a6db4f2e	G2	Stage I	1070	[Not Applicable]	KIRC_SdA_G2
A3-3378	798d51ff-182e-406c-8885-8a198d9959d1	G3	Stage I	630	[Not Applicable]	KIRC_SdA_G2
A3-3380	8ed08632-b5b3-4be3-bd71-999456fa2d23	G2	Stage I	567	[Not Applicable]	KIRC_SdA_G2
A3-3382	e1663694-17dd-4b01-b613-2516e022dfb7	G3	Stage I	574	[Not Applicable]	KIRC_SdA_G1
A3-3383	46c87ae0-c123-4bdc-8a79-d375d8a7e7a3	G2	Stage I	861	[Not Applicable]	KIRC_SdA_G2
A3-3385	4c44f4a4-1529-4897-9f69-c8e6c705f905	G2	Stage I	726	[Not Applicable]	KIRC_SdA_G2
AK-3427	97fee782-9aa3-41c7-8b7b-53c9c69bdabc	GX	Stage I	2566	[Not Applicable]	KIRC_SdA_G2
AK-3428	9da334ed-314c-4445-ba29-ffd9bb42403c	G2	Stage III	2223	[Not Applicable]	KIRC_SdA_G1
AK-3434	17d053f2-8760-4f8e-9d25-64508e7f3857	G2	Stage I	2087	[Not Applicable]	KIRC_SdA_G1
AK-3436	b2feca3f-8602-4a30-92bf-958ab2a2bd5d	G2	Stage IV	2044	[Not Applicable]	KIRC_SdA_G1
AK-3444	2429c7d4-ae27-432d-9adf-1c6d192bf13c	G2	Stage I	1471	[Not Applicable]	KIRC_SdA_G2
AK-3451	fa543627-9e3c-4af9-bb33-f0cdd9fbc9cc	G3	Stage II	1481	[Not Applicable]	KIRC_SdA_G2
AK-3456	52e9daf0-288b-4220-bd44-0b6147fd951c	G3	Stage II	47	[Not Applicable]	KIRC_SdA_G2
B0-4688	7a4283eb-00e8-4174-b6b9-6d98c65932c5	G4	Stage IV	[Not Available]	101	KIRC_SdA_G1
B0-4690	5f0f03c2-4a39-48c4-a41d-c2990c422741	G3	Stage IV	[Not Available]	43	KIRC_SdA_G1
B0-4691	949736aa-62d3-46e0-8507-ed2a84be0073	G3	Stage IV	[Not Available]	139	KIRC_SdA_G1
B0-4693	df3b1215-58fd-49c7-8f99-3a854d6cc667	G4	Stage III	[Not Available]	77	KIRC_SdA_G2
B0-4694	123b1a31-3635-4e90-b714-0c20df64cf0d	G4	Stage III	[Not Available]	106	KIRC_SdA_G1
B0-4696	12adefc4-c9fd-46d3-904b-8fc52d5f1913	G3	Stage III	[Not Available]	866	KIRC_SdA_G1
B0-4697	18bcef21-1eee-4b9f-9345-b2f5799b49ab	G4	Stage IV	[Not Available]	578	KIRC_SdA_G1
B0-4699	bcbab8ce-abf1-4029-9419-6b1c671d41df	G4	Stage IV	[Discrepancy]	110	KIRC_SdA_G1
B0-4701	6a7a0f51-336a-445d-8a05-8b8811894037	G3	Stage IV	[Not Available]	238	KIRC_SdA_G2
B0-4703	d599ff9b-66c7-4690-b37a-cb86bdda7782	G4	Stage IV	[Not Available]	182	KIRC_SdA_G1
B0-4707	4cfe9a35-80f2-422b-82e8-8f4b12ded992	G4	Stage III	[Not Available]	600	KIRC_SdA_G1
B0-4713	8d4b602b-d1a4-4d80-adf4-5f527de78d4b	G2	Stage III	[Not Available]	202	KIRC_SdA_G1
B0-4714	98ff8a6b-0ead-4e55-9fb7-6fe5cc69d0f6	G3	Stage IV	[Not Available]	99	KIRC_SdA_G2
B0-4718	75801b19-6569-4345-8134-82344a412c21	G2	Stage III	215	[Not Applicable]	KIRC_SdA_G1
B0-4813	8942ebfa-946a-41a7-8b4c-ce45a2096c81	G3	Stage III	18	18	KIRC_SdA_G1
B0-4814	420409bb-0889-40a1-80cf-9b5916704f04	G3	Stage IV	[Not Available]	168	KIRC_SdA_G1
B0-4817	b764e6a1-da21-4593-b133-25827c5b8d47	G3	Stage III	[Not Available]	1019	KIRC_SdA_G1
B0-4819	52d80054-3745-438c-b96e-e344c4ee4a5d	G4	Stage IV	183	183	KIRC_SdA_G1
B0-4822	a46f36c3-e886-4efe-945a-0cb2e5b765ef	G4	Stage II	[Not Available]	1111	KIRC_SdA_G1
B0-4823	1380d4cc-8f56-4206-bfe6-8e99462fe180	G2	Stage I	[Not Available]	454	KIRC_SdA_G2
B0-4824	03905b58-4b13-410c-8e92-115ab2a42e80	G3	Stage I	[Not Available]	1657	KIRC_SdA_G2
B0-4827	18524601-30d9-4dc6-a345-cbdb33349521	G4	Stage III	[Not Available]	885	KIRC_SdA_G1
B0-4828	1e758394-67fb-45cb-98b0-5082c396d697	G3	Stage IV	[Not Available]	307	KIRC_SdA_G1
B0-4838	efb088d9-fa88-4caf-a837-20d76efc83f6	G3	Stage I	[Not Available]	834	KIRC_SdA_G2
B0-4839	414056a2-b1dc-4741-b9b9-fda306da6ad6	G2	Stage I	[Not Available]	1639	KIRC_SdA_G2
B0-4841	77d8c2cf-6b27-417b-9d43-14c95e6f9b85	G3	Stage IV	[Not Available]	204	KIRC_SdA_G1
B0-4842	1b0ad45e-b917-4e91-83c4-e5386cdf0eee	G4	Stage III	[Not Available]	1724	KIRC_SdA_G1
B0-4843	04004bc7-cc5c-4683-b334-3e14a7c2f384	G3	Stage III	[Not Available]	320	KIRC_SdA_G1
B0-4844	4ee14e95-09d8-4512-b358-3e0e7cb74c9a	G3	Stage IV	[Not Available]	313	KIRC_SdA_G1
B0-4845	cf77fe39-0b4a-4b38-b563-2a244b9fb5c0	G2	Stage IV	[Not Available]	1986	KIRC_SdA_G1
B0-4846	d99f31f7-2b3b-47e8-bd26-8d37da22aca0	G2	Stage IV	[Not Available]	1200	KIRC_SdA_G2
B0-4847	844ec449-eec0-4ea7-9da9-b75a164bef16	G3	Stage IV	[Not Available]	793	KIRC_SdA_G1
B0-4848	0bd313f0-0b6d-4bf3-aae2-6496d71d6d3a	G3	Stage III	[Not Available]	883	KIRC_SdA_G1
B0-4849	9d202594-7697-443f-a1ee-d8e7b28ecb8f	G3	Stage III	[Not Available]	69	KIRC_SdA_G2
B0-4945	f184de71-65d0-4e52-aec2-25c5414588c5	G2	Stage I	[Not Available]	2145	KIRC_SdA_G2
B0-5077	03b2ac94-05a3-49a7-b68f-51d045395b07	G3	Stage I	[Not Available]	1317	KIRC_SdA_G2
B0-5081	479035f0-649e-4396-b023-1649a23a01f1	G2	Stage III	[Not Available]	362	KIRC_SdA_G2
B0-5092	d51fa004-23e6-41a7-9237-ce9916e2e394	G3	Stage IV	[Not Available]	459	KIRC_SdA_G1
B0-5094	8aaa4e25-5c12-4ace-96dc-91aaa0c4457c	G2	Stage IV	[Not Available]	333	KIRC_SdA_G1
B0-5095	616bc43c-34b9-48e8-8219-4ef4d052f91b	G3	Stage III	[Not Available]	245	KIRC_SdA_G1
B0-5096	cf67eaf8-f5e6-41be-8992-cdb97091e1b0	GX	Stage III	[Not Available]	68	KIRC_SdA_G1
B0-5097	03ae8fdb-8a9c-401d-b8e3-b5ea57bad182	G2	Stage III	151	[Not Applicable]	KIRC_SdA_G1
B0-5098	3be0bc1d-d81f-4769-b650-8cc8858e45db	G3	Stage I	[Not Available]	1584	KIRC_SdA_G1
B0-5099	bcf26561-6e11-441c-955e-181ef2e68b41	G3	Stage III	[Not Available]	485	KIRC_SdA_G2
B0-5100	9ceefc7e-fba9-47eb-a0ca-2bc1fccb5490	G3	Stage III	[Not Available]	1913	KIRC_SdA_G1
B0-5102	9cffe9f2-421e-4596-b3ac-8788f862ab59	G3	Stage I	[Not Available]	2764	KIRC_SdA_G2
B0-5104	fb3a387f-ebc6-4422-a782-5c19056f77f2	G2	Stage I	[Not Available]	2752	KIRC_SdA_G2
B0-5106	e7c8a4d3-d51e-482a-9045-4de9c9f29945	G2	Stage I	[Not Available]	1598	KIRC_SdA_G1
B0-5107	6b1ff32f-75a4-44aa-9da4-b6872e179c9f	G4	Stage IV	[Not Available]	927	KIRC_SdA_G1
B0-5108	171044a9-9e8e-419b-af3a-4849d92c3b1e	G2	Stage III	162	[Not Applicable]	KIRC_SdA_G1
B0-5109	b7143068-4afd-47ed-9e08-1894f886c503	G4	Stage III	[Not Available]	587	KIRC_SdA_G1
B0-5110	f3a921d5-7a6d-4a6e-893b-a5e1d3f4750b	G2	Stage I	560	[Not Applicable]	KIRC_SdA_G2
B0-5113	439794a8-51bd-4c70-968c-34cf26b90148	G2	Stage III	22	[Not Applicable]	KIRC_SdA_G2
B0-5115	46bc69a9-0090-4809-92b8-8cb741d9007d	G3	Stage IV	91	[Not Applicable]	KIRC_SdA_G2
B0-5116	b6abbdcc-f826-499d-b6f1-f6e2c83f9d8b	G3	Stage III	103	[Not Applicable]	KIRC_SdA_G1
B0-5117	ae55b2d3-62a1-419e-9f9a-5ddfac356db4	G2	Stage I	0	[Not Applicable]	KIRC_SdA_G2
B0-5119	fedcaa7b-ec9d-4bae-a8ac-af10fbf3e568	G2	Stage I	48	[Not Applicable]	KIRC_SdA_G2
B0-5120	c5bf474c-6919-47b4-ba59-34ab20c087d5	G2	Stage I	55	[Not Applicable]	KIRC_SdA_G2
B0-5121	73512f9d-c6e4-446f-8e31-666c6af44da5	G2	Stage I	186	[Not Applicable]	KIRC_SdA_G2
B2-3923	08a8eec3-c97a-4493-a7de-b2a686b4df67	G2	Stage II	179	[Not Applicable]	KIRC_SdA_G2
B2-3924	424e5c99-3693-4b10-bbf0-fc43e851610c	G2	Stage I	195	[Not Applicable]	KIRC_SdA_G2
B2-4098	52d73201-9333-422f-a530-5958e866a298	G2	Stage I	[Not Available]	51	KIRC_SdA_G2
B2-4099	1adb05d4-e1ca-4ede-81c7-ff24a243abae	G3	Stage I	111	[Not Applicable]	KIRC_SdA_G2
B2-4101	cfc999aa-802e-4a0d-8b14-be2b19fa2a17	G3	Stage II	90	[Not Applicable]	KIRC_SdA_G2
B2-4102	bbbce1ba-c739-43ba-b9cf-a4f746491ae3	G2	Stage I	15	[Not Applicable]	KIRC_SdA_G2
B8-4143	dfa9513d-4e09-405b-a80f-2987ec5c5263	G3	Stage IV	[Not Available]	709	KIRC_SdA_G1
B8-4620	eda2b871-8a18-4854-92d8-d8d66fb127d8	G2	Stage III	226	[Not Applicable]	KIRC_SdA_G2
B8-4622	b125ff14-4fb4-4f90-8622-fed49bdfe954	G3	Stage IV	181	[Not Applicable]	KIRC_SdA_G1
B8-5158	e7afc830-fa22-4562-a1f3-0f4f5a34eacd	G4	Stage III	90	[Not Applicable]	KIRC_SdA_G1
B8-5159	ab954d5e-a19b-457a-b5b9-172afd6f9abe	G3	Stage I	133	[Not Applicable]	KIRC_SdA_G2
B8-5162	d62d39f9-c896-4758-a785-e236f0154f14	G2	Stage II	22	[Not Applicable]	KIRC_SdA_G1
B8-5163	d4159990-85dd-4557-be1a-bd03818ea3ea	G3	Stage III	4	[Not Applicable]	KIRC_SdA_G2
B8-5164	766999d7-fa28-415b-8783-be62b1b2fd70	G3	Stage III	23	[Not Applicable]	KIRC_SdA_G2
B8-5165	89ea18fc-45ec-4e5c-969a-db2112dceefd	G2	Stage I	8	[Not Applicable]	KIRC_SdA_G2
BP-4158	1cdb170b-9765-45ee-9e3e-388d0a419746	G2	Stage I	3377	[Not Applicable]	KIRC_SdA_G2
BP-4161	d9f1bb02-4cb0-4f7c-8f34-ff5f301c6b2c	G3	Stage I	2746	[Not Applicable]	KIRC_SdA_G2
BP-4164	ba96288c-60d3-4e56-8940-90c5b22d4ddc	G2	Stage III	[Not Available]	992	KIRC_SdA_G2
BP-4165	3c1b6de7-c45f-4d86-be4b-a72ca7ca7cf9	G1	Stage I	2946	[Not Applicable]	KIRC_SdA_G2
BP-4169	3f05a719-e81e-4f0c-a5c1-f1733b7aba11	G2	Stage II	[Not Available]	701	KIRC_SdA_G2
BP-4174	830626c5-891f-4b62-bc0a-68fbfb8bc2a8	G3	Stage II	1879	[Not Applicable]	KIRC_SdA_G2
BP-4325	b81243b3-5130-4268-9883-07e547b8d728	G2	Stage I	2964	[Not Applicable]	KIRC_SdA_G2
BP-4326	7664c241-b369-4d76-9cd1-7f2bdc1d267f	G2	Stage I	1625	[Not Applicable]	KIRC_SdA_G2
BP-4327	9b84d013-713b-4571-888c-12863fdd4a52	G2	Stage II	[Not Available]	109	KIRC_SdA_G2
BP-4329	6ccabcd0-8f30-4828-851f-0ac7cee1a33f	G2	Stage III	845	[Not Applicable]	KIRC_SdA_G2
BP-4330	fdfaf862-46a4-4792-8487-810c6d1f9093	G2	Stage III	1888	[Not Applicable]	KIRC_SdA_G2
BP-4332	e9847c37-0d93-47bf-b669-c7f7a1abfa88	G2	Stage III	1133	[Not Applicable]	KIRC_SdA_G2
BP-4334	e5eca191-f585-490d-81e3-9cced1047093	G3	Stage III	645	[Not Applicable]	KIRC_SdA_G2
BP-4335	ed97aeee-2a5b-4361-ab4f-f53c3fc5f532	G3	Stage IV	[Not Available]	475	KIRC_SdA_G2
BP-4337	2913faf2-d722-4993-8e9a-3c4cc1f5d82b	G4	Stage III	[Not Available]	2	KIRC_SdA_G2
BP-4338	4978eb8d-4a38-470b-9a00-6dd3aada1aa9	G3	Stage I	2746	[Not Applicable]	KIRC_SdA_G1
BP-4341	8be7d2e2-1504-49d0-bbdd-893d3d12e072	G2	Stage III	[Not Available]	1589	KIRC_SdA_G2
BP-4343	79e469c5-c18c-4c20-aaa2-8866623229d9	G3	Stage III	[Not Available]	1912	KIRC_SdA_G1
BP-4346	57959b73-534d-450c-b09d-f70ef1ffee25	G3	Stage III	[Not Available]	1493	KIRC_SdA_G2
BP-4347	a9f73fb6-fc3e-4c0d-ace3-36cd7dcee256	G2	Stage III	1367	[Not Applicable]	KIRC_SdA_G2
BP-4351	a8e0f80a-7049-4b5a-af21-cb6421286271	G2	Stage III	970	[Not Applicable]	KIRC_SdA_G2
BP-4352	037c691e-6320-451b-9276-78459f1b705c	G4	Stage IV	[Not Available]	344	KIRC_SdA_G1
BP-4354	d9208e7b-0b47-43ff-a4e8-d4e591e286c4	G4	Stage IV	[Not Available]	1034	KIRC_SdA_G2
BP-4355	eeacbbdc-68c9-4dce-8999-e1dbcb86c14a	G4	Stage III	[Not Available]	953	KIRC_SdA_G2
BP-4756	9ecdde9c-2179-4830-bd10-c4fa40f26066	G2	Stage I	374	[Not Applicable]	KIRC_SdA_G2
BP-4758	44143697-c4b3-4051-9594-d53131c05889	G2	Stage I	2208	[Not Applicable]	KIRC_SdA_G2
BP-4760	4cfe4f31-f62c-423a-8b9f-17f455b15313	G2	Stage I	2249	[Not Applicable]	KIRC_SdA_G2
BP-4762	2dde6b93-11a8-424f-9b54-b1a81cd26895	G3	Stage I	[Not Available]	1343	KIRC_SdA_G2
BP-4763	e04bd954-b207-481d-84fd-6c4f8d070e8a	G2	Stage I	[Not Available]	1270	KIRC_SdA_G2
BP-4765	6dc3788e-570f-4f39-9951-dcc7ad51e1f2	G2	Stage I	2184	[Not Applicable]	KIRC_SdA_G2
BP-4766	7b184674-c88e-4479-be18-b403af5cc2c5	G3	Stage I	1461	[Not Applicable]	KIRC_SdA_G2
BP-4768	8d5d69a4-7733-4dec-8ddb-64c79c2c956e	G2	Stage I	400	[Not Applicable]	KIRC_SdA_G2
BP-4769	dc6f2273-ffea-41f4-a28b-d03112587f4f	G2	Stage I	1876	[Not Applicable]	KIRC_SdA_G2
BP-4775	c22d25c2-b836-4b91-8f4f-2062be002232	G2	Stage I	1843	[Not Applicable]	KIRC_SdA_G2
BP-4776	b15f495d-8598-4404-86b0-519df0f2d504	G2	Stage I	411	[Not Applicable]	KIRC_SdA_G2
BP-4777	6fbf13b2-614b-4c61-824b-81ae25daae31	G3	Stage I	1731	[Not Applicable]	KIRC_SdA_G2
BP-4781	80c4fc5b-dc7d-4308-8c81-6e83625963b5	G3	Stage I	2080	[Not Applicable]	KIRC_SdA_G2
BP-4798	a5d34ea3-9362-4233-8d9e-1892839179b2	G4	[Discrepancy]	[Not Available]	334	KIRC_SdA_G2
BP-4799	e719b7f3-27c4-4017-9d34-a660776c2cd7	G3	Stage III	[Not Available]	1133	KIRC_SdA_G2
BP-4801	a68bd706-58e7-4d36-bffa-6c94986a8d4e	G2	Stage I	1124	[Not Applicable]	KIRC_SdA_G2
BP-4803	382291d3-6f93-4150-ae13-3d5951a39333	G3	Stage III	204	[Not Applicable]	KIRC_SdA_G2
BP-4962	b3a9b0be-2ccb-4e55-b72c-3f218ca46a3e	G2	Stage II	1785	[Not Applicable]	KIRC_SdA_G2
BP-4963	c129b63f-90cb-40dc-beed-757634004821	G3	Stage I	1834	[Not Applicable]	KIRC_SdA_G2
BP-4972	2a9c4ce5-f5b3-4d3e-b6f5-07a9369096b8	G3	Stage III	1502	[Not Applicable]	KIRC_SdA_G2
BP-4983	62613d1d-978f-4b9d-a9c6-ae28ab384e57	G4	Stage III	1413	[Not Applicable]	KIRC_SdA_G2
BP-4991	89500416-1a5e-4f52-a1b9-6394f3943e4d	G2	Stage I	1044	[Not Applicable]	KIRC_SdA_G2
BP-4993	6ccd4657-ffa3-4e82-929f-9a7366a89578	G3	Stage I	177	[Not Applicable]	KIRC_SdA_G2
BP-5004	3cfe743c-f02e-42bf-a170-9d8b8a514d10	G3	Stage I	1126	[Not Applicable]	KIRC_SdA_G2
BP-5010	9f5c0a43-d222-484a-9249-d288387dd7a1	G4	Stage III	[Not Available]	878	KIRC_SdA_G1
BP-5168	781acafa-a58b-4180-bbca-c5b675d51b17	G2	Stage I	[Not Available]	1463	KIRC_SdA_G2
BP-5169	2d7e2ae4-09ba-40af-82ce-66ac7dbd4831	G4	Stage I	193	[Not Applicable]	KIRC_SdA_G1
BP-5170	30208a4c-ecb0-4b3c-a349-87e1c1f43e85	G2	Stage I	2412	[Not Applicable]	KIRC_SdA_G1
BP-5173	c499b3be-9db0-4809-b7c0-f5d81208d7ec	G2	Stage I	[Not Available]	62	KIRC_SdA_G1
BP-5174	028d32fc-1b9f-49c6-9cb2-2d69671943cd	G2	Stage I	2257	[Not Applicable]	KIRC_SdA_G2
BP-5175	265f1d03-fa56-4f9a-a1d2-33f123558729	G3	Stage I	932	[Not Applicable]	KIRC_SdA_G1
BP-5176	9490cd1e-be30-45d3-b1ea-42c157d5f49d	G2	Stage I	[Not Available]	1590	KIRC_SdA_G2
BP-5177	8f54d854-22ea-4bd0-8cb1-1ab708544095	G3	Stage I	293	[Not Applicable]	KIRC_SdA_G2
BP-5178	6e9e5e05-2bf8-4724-8e31-241f517289de	G4	Stage IV	[Not Available]	1912	KIRC_SdA_G1
BP-5180	c558dffe-5aea-467e-ae4c-fdc2a43ab2fe	G2	Stage I	1892	[Not Applicable]	KIRC_SdA_G1
BP-5182	315b6dea-02c6-44dc-9788-a72f78fae815	G3	Stage I	1165	[Not Applicable]	KIRC_SdA_G2
BP-5183	64aa0dd1-a80e-401e-96df-60d121d2cbec	G3	Stage III	1102	[Not Applicable]	KIRC_SdA_G1
BP-5184	3128d9bf-71fd-4edb-8d07-98f53ef0432e	G3	Stage I	1133	[Not Applicable]	KIRC_SdA_G2
BP-5185	d3638a1f-da14-4c78-bb53-a5cc30850cbe	G3	Stage I	1132	[Not Applicable]	KIRC_SdA_G1
BP-5186	2f38a984-c359-4d20-b23d-dca2d82f0270	G2	Stage I	693	[Not Applicable]	KIRC_SdA_G2
BP-5187	f217a4f9-d8d8-440e-b73a-5f0448b58c4f	G2	Stage I	406	[Not Applicable]	KIRC_SdA_G2
BP-5189	23c7555b-7a37-415d-bda8-3588078a0c2e	G4	Stage I	[Not Available]	822	KIRC_SdA_G2
BP-5190	ffb88267-1a97-41c9-ae25-6c6cefaf9dd9	G3	Stage I	1011	[Not Applicable]	KIRC_SdA_G1
BP-5191	b9fc9eff-1228-482d-87a2-ebbb5c92733a	G2	Stage III	967	[Not Applicable]	KIRC_SdA_G1
BP-5192	5dc807f2-f4f0-434b-b099-43cf41d99cbd	G2	Stage I	714	[Not Applicable]	KIRC_SdA_G2
BP-5194	5daf4808-0393-4791-9927-742c30a20831	G2	Stage I	408	[Not Applicable]	KIRC_SdA_G2
BP-5195	d4098753-2e83-42c1-a06b-c03f7700e70c	G2	Stage I	749	[Not Applicable]	KIRC_SdA_G2
BP-5196	4c3e4727-77f5-4374-9d83-ec86d61b02b2	G2	Stage I	1018	[Not Applicable]	KIRC_SdA_G1
BP-5198	8f936d84-3b81-4d1c-aca1-93f5c86ed1bc	G3	Stage III	603	[Not Applicable]	KIRC_SdA_G1
BP-5200	f1ed9155-ea54-4435-8920-0df8ed7febda	G4	Stage II	881	[Not Applicable]	KIRC_SdA_G2
BP-5201	54c9850c-9b67-42ea-a04b-16a88f786dfa	G4	Stage IV	951	[Not Applicable]	KIRC_SdA_G1
BP-5202	b6d4e2d5-5739-4be3-8a4c-6e7a17d1d40f	G2	Stage III	29	[Not Applicable]	KIRC_SdA_G2
CJ-4634	852effcd-8146-46e1-96fa-e5a9f09a88e2	G2	Stage I	1820	[Not Applicable]	KIRC_SdA_G2
CJ-4638	06197e26-3cb0-4bd0-a6e8-dd9af5047c6a	G4	Stage IV	[Not Available]	431	KIRC_SdA_G1
CJ-4640	61c75ffb-9d5d-478e-af48-1808e700aceb	G4	Stage III	1998	[Not Applicable]	KIRC_SdA_G2
CJ-4869	06d86d68-0fd5-4c6e-8783-ed732a3291e8	G2	Stage III	2554	[Not Applicable]	KIRC_SdA_G1
CJ-4871	dbe16232-525e-4101-9a39-9d4323b10ee9	G4	Stage IV	2423	[Not Applicable]	KIRC_SdA_G2
CJ-4872	820ddb1a-fb51-42e9-8d33-3ebe28d5af93	G4	Stage I	1435	[Not Applicable]	KIRC_SdA_G2
CJ-4873	53dede5a-4423-4da5-bc1e-e5e98b011e36	G3	Stage III	2259	[Not Applicable]	KIRC_SdA_G1
CJ-4882	3ea341e3-868a-44f5-937f-e6a93b031544	G3	Stage III	1883	[Not Applicable]	KIRC_SdA_G1
CJ-4884	4fd166d4-0b77-4815-ae6a-2165522f8251	G3	Stage III	994	[Not Applicable]	KIRC_SdA_G2
CJ-4885	5338d435-68fb-4f0d-a3e6-c843f703f75f	G3	Stage IV	2125	[Not Applicable]	KIRC_SdA_G2
CJ-4886	c0f7147e-d28b-4358-9219-bb31f3012cff	G3	Stage I	1952	[Not Applicable]	KIRC_SdA_G2
CJ-4892	83444c79-6aa5-4081-9143-2055a360e211	G2	Stage I	1521	[Not Applicable]	KIRC_SdA_G2
CJ-4893	d65f7f50-2cb0-45e7-866a-ba5c498aef52	G3	Stage I	750	[Not Applicable]	KIRC_SdA_G2
CJ-4894	d1e4f4c0-08cc-4012-9372-9ab987d80dab	G3	Stage III	841	841	KIRC_SdA_G2
CJ-4897	c1b46fd8-1221-4641-a323-84bfb444a45f	G3	Stage III	1808	[Not Applicable]	KIRC_SdA_G2
CJ-4901	e45166cb-5150-4961-9e13-6891f02c1606	G3	Stage III	1450	[Not Applicable]	KIRC_SdA_G1
CJ-4902	9fe336a8-08a7-4fe7-bf45-afd6a8eb9c75	G3	Stage III	1520	[Not Applicable]	KIRC_SdA_G2
CJ-4903	692f9978-ada8-43aa-81a1-108464c81609	G3	Stage I	1560	[Not Applicable]	KIRC_SdA_G1
CJ-4904	ec3b2a30-fcf6-45ef-bd9d-e6089a237c0f	G3	Stage IV	1792	[Not Applicable]	KIRC_SdA_G2
CJ-4905	830b8de5-fd22-49d6-ad1d-c7cf619bf0ac	G2	Stage I	1496	[Not Applicable]	KIRC_SdA_G2
CJ-4907	3972ae59-114d-4e5d-89fa-f7675da417ab	G3	Stage III	1499	[Not Applicable]	KIRC_SdA_G2
CJ-4908	07f596f7-8227-47d3-8e95-2e0b86f44f2b	G2	Stage I	1531	[Not Applicable]	KIRC_SdA_G2
CJ-4912	a8db1341-a7fc-4306-91ad-5caaca5c8a6e	G3	Stage II	1657	[Not Applicable]	KIRC_SdA_G1
CJ-4916	4519a839-11ea-4628-b5a7-071833ad16de	G3	Stage III	1373	[Not Applicable]	KIRC_SdA_G1
CJ-4918	267ff78b-bceb-466e-8582-c560fe227ff0	G4	Stage IV	[Not Available]	93	KIRC_SdA_G2
CJ-4920	73c712fe-54d6-4743-90bb-03313eb9fa77	G2	Stage I	[Not Available]	139	KIRC_SdA_G2
CJ-4923	25131445-d3cf-46af-b3c5-ca1d1e3561bb	G4	Stage IV	[Not Available]	572	KIRC_SdA_G1
CZ-4853	86f68b7d-30f9-4f01-a9ea-5db1fcd00453	G2	Stage I	774	[Not Applicable]	KIRC_SdA_G1
CZ-4856	fcecafa8-8b8b-4ae6-81bc-73acf05b211a	G2	Stage I	18	[Not Applicable]	KIRC_SdA_G2
CZ-4859	dc43cfe0-8880-419f-946c-c0ad586e57ca	G2	Stage I	1787	[Not Applicable]	KIRC_SdA_G2
CZ-4861	226ce515-c12c-4195-bb5d-d6df2e135ff6	G2	Stage II	[Not Available]	446	KIRC_SdA_G2
CZ-4862	b10eb61b-50b8-4df5-8c46-386a1b58c6a6	G2	Stage I	1843	[Not Applicable]	KIRC_SdA_G2
DV-A4W0	01277E9D-A35F-45D9-9E60-2E8CD79630A0	G3	Stage I	2008	[Not Applicable]	KIRC_SdA_G2

## Sheet: Supplementary Table 2
Supplementary Table 2. Differential expressed genes between KIRC_SdA_G1 and KIRC_SdA_G2
GeneName	Qval	Pval	logFC	AveCPM_KIRC_SdA_G1	AveCPM_KIRC_SdA_G2
HN1	3.41507e-51	2.27611e-55	-1.04284	65.5533	31.8161
TCHH	5.31169e-51	7.08037e-55	-2.8685	6.15832	0.840711
S100A11	1.86494e-49	3.72888e-53	-1.08125	489.047	231.134
UBE2C	9.50639e-47	2.53436e-50	-1.85986	15.283	4.20965
TUBB3	9.69494e-46	3.87694e-49	-1.91261	30.0632	7.9852
SSC4D	4.70356e-44	2.5079e-47	-1.50286	3.10068	1.09333
PTTG1	2.28601e-43	1.37124e-46	-1.4003	13.1391	4.97672
CNFN	5.02733e-43	3.68572e-46	-2.16919	2.5719	0.569548
MYBL2	3.68925e-42	3.1965e-45	-1.70001	13.841	4.25881
PPP1R14B	4.05336e-42	3.78213e-45	-1.00223	73.855	36.869
TMEM158	4.67142e-42	5.0401e-45	-2.24206	5.87433	1.24123
CDCA3	4.67142e-42	4.77134e-45	-1.44051	5.89635	2.17216
BIRC5	7.4971e-42	8.99412e-45	-1.55017	7.94749	2.71168
CCDC91	7.59324e-40	1.06277e-42	-1.5421	72.3327	24.8382
PYCR1	8.99507e-40	1.31893e-42	-1.74617	23.9259	7.13184
AURKB	6.58821e-39	1.09774e-41	-1.56148	5.11666	1.733
PTGDS	6.73464e-39	1.16703e-41	-2.70094	82.9413	12.754
CAMK2N2	1.24157e-38	2.56522e-41	-1.79869	2.13724	0.612042
SERPINF1	1.51252e-38	3.42746e-41	-1.77136	114.448	33.5247
CDC20	1.51252e-38	3.36276e-41	-1.41809	11.3335	4.24054
FOXM1	1.02562e-37	2.52918e-40	-1.4011	25.2825	9.57247
SRPX2	1.44196e-37	3.74809e-40	-2.2775	18.1288	3.7372
CENPA	1.68017e-37	4.47926e-40	-1.49117	2.41431	0.858305
LGALS1	2.87192e-37	7.84783e-40	-1.08721	435.829	205.131
KDELR3	5.01582e-37	1.43748e-39	-1.40476	42.8853	16.1968
MZT2A	9.3864e-37	2.87773e-39	-1.21363	61.9913	26.7246
PCSK1	1.00601e-36	3.15132e-39	-2.49902	4.30013	0.758564
PUSL1	1.07894e-36	3.45168e-39	-1.01484	8.89823	4.40215
MFSD2A	2.41165e-36	8.19744e-39	-2.14338	11.5655	2.6162
PI3	3.75736e-36	1.3022e-38	-3.55634	5.95825	0.505157
FAM78B	6.03631e-36	2.17249e-38	-1.26773	3.17846	1.31968
ECE2	7.13775e-36	2.61648e-38	-1.05338	6.85279	3.3005
DUSP23	9.13323e-36	3.4697e-38	-1.03964	93.3997	45.4314
TROAP	1.00807e-35	3.89681e-38	-1.54194	5.36698	1.84246
FKBP11	1.81517e-35	7.13776e-38	-1.14615	43.8693	19.82
CERCAM	3.28424e-35	1.33524e-37	-1.183	86.896	38.2719
PLTP	3.59313e-35	1.48476e-37	-1.71907	260.106	79.0047
CDC25C	3.66326e-35	1.53816e-37	-1.50061	2.05642	0.724939
PHLDA3	5.48978e-35	2.41486e-37	-1.0074	88.5006	44.0225
RPL22L1	6.40174e-35	2.85868e-37	-1.03738	36.3067	17.6902
CHRM3	6.81976e-35	3.13626e-37	1.73071	0.817498	2.72413
MAGED4	9.0415e-35	4.2785e-37	-2.53071	6.80946	1.17669
PANX2	1.31046e-34	6.37588e-37	-2.57605	4.98427	0.834092
KIF20A	2.87549e-34	1.47569e-36	-1.40237	14.1144	5.33838
TPX2	2.87549e-34	1.47525e-36	-1.23003	28.0344	11.9511
CCNB1	3.41277e-34	1.77417e-36	-1.03707	20.2911	9.88957
SCN4A	4.30264e-34	2.32281e-36	1.74845	3.19718	10.7422
GFPT2	8.46605e-34	4.73972e-36	-2.05156	30.7373	7.41385
APLP1	4.40315e-33	2.69988e-35	-2.07891	9.3265	2.20567
C1R	6.28762e-33	3.93919e-35	-1.43426	594.003	219.802
FAM64A	6.34956e-33	4.02031e-35	-1.28208	3.40455	1.40008
LRRC15	7.79555e-33	5.03978e-35	-3.06129	11.8771	1.42054
LENG9	8.81466e-33	5.75737e-35	-1.05835	8.49823	4.07208
AURKA	1.44967e-32	9.57967e-35	-1.01731	10.277	5.07883
UBE2S	1.6602e-32	1.1397e-34	-1.0168	11.7027	5.78392
SEMA3B	1.72146e-32	1.19323e-34	-1.4902	46.4957	16.5508
IGF2BP3	2.46814e-32	1.74369e-34	-2.27202	12.5681	2.60058
C4orf48	2.51918e-32	1.79654e-34	-2.07937	2.66721	0.627728
GRIN2D	4.17373e-32	3.08774e-34	-1.34585	3.05949	1.20274
QSOX1	8.36796e-32	6.52527e-34	-1.02416	307.718	151.303
CCNB2	9.66738e-32	7.60298e-34	-1.22878	7.63099	3.25591
HP	1.03117e-31	8.17843e-34	-4.29366	679.685	34.6548
HJURP	1.17191e-31	9.3728e-34	-1.33689	7.01718	2.77737
TSKU	1.41386e-31	1.14021e-33	-1.53766	95.232	32.801
SNHG9	2.7329e-31	2.33145e-33	-1.40986	2.01761	0.757075
MSC	2.92602e-31	2.51571e-33	-1.37944	84.1329	32.3377
CCDC74A	4.68589e-31	4.18495e-33	-1.03853	19.9142	9.69419
KIF2C	9.11699e-31	8.50692e-33	-1.18406	8.36985	3.68328
ZNF365	1.28549e-30	1.23374e-32	-1.90146	5.19359	1.38834
FKBP9P1	1.38107e-30	1.34389e-32	-1.72416	15.7477	4.7646
CTHRC1	1.69664e-30	1.68488e-32	-1.72911	59.3742	17.9082
APOLD1	1.7029e-30	1.70245e-32	1.32102	156.962	392.162
PYCARD	1.71903e-30	1.73003e-32	-1.08304	31.8324	15.0242
INHBE	2.50276e-30	2.60217e-32	-2.28752	8.34094	1.70658
IL20RB	5.58017e-30	6.09238e-32	-2.57922	65.0209	10.8782
SULT1A2	6.34777e-30	7.02299e-32	-1.6175	2.26776	0.73879
SERPINA3	7.14782e-30	7.95578e-32	-2.47259	69.8794	12.5887
RARRES1	8.27489e-30	9.37571e-32	-1.9236	31.3746	8.27064
ITIH3	8.87732e-30	1.01766e-31	-2.13316	10.252	2.33509
RPL39	9.26852e-30	1.06868e-31	-1.10034	44.1231	20.5725
TIMP1	1.25267e-29	1.46106e-31	-1.12549	814.057	373.117
PLK1	1.44607e-29	1.72519e-31	-1.26754	9.61548	3.99386
CHI3L2	1.63097e-29	1.96752e-31	-1.92443	13.7011	3.608
TK1	2.12127e-29	2.57312e-31	-1.09714	36.3746	17.0015
DNER	2.28958e-29	2.8078e-31	-2.89099	15.726	2.11797
FCHO1	2.86881e-29	3.5755e-31	-1.32299	9.53565	3.81064
COL7A1	2.90509e-29	3.64008e-31	-2.56251	16.7837	2.84003
BASP1	3.14707e-29	3.98523e-31	-1.33623	36.5148	14.4616
IL1R2	4.26874e-29	5.54788e-31	-2.51199	61.2774	10.7414
PQLC2L	4.35194e-29	5.68502e-31	-1.97005	3.39439	0.864699
CD7	5.59236e-29	7.45449e-31	-1.55748	19.0969	6.48744
FRMD3	6.7311e-29	9.01727e-31	1.31157	8.92505	22.1628
RIN1	6.87322e-29	9.25347e-31	-1.07063	16.013	7.62342
FZD2	8.03979e-29	1.09312e-30	-1.19648	5.99468	2.61598
CDKN3	9.50557e-29	1.31142e-30	-1.16783	3.96025	1.7626
LBP	1.03121e-28	1.43643e-30	-3.83244	179.641	12.6087
SFN	1.0606e-28	1.48445e-30	-2.26386	17.3021	3.60097
CENPM	1.74313e-28	2.53267e-30	-1.074	4.75235	2.2564
C16orf74	1.80884e-28	2.65226e-30	-1.75706	16.3901	4.84763
PDGFRL	1.96441e-28	2.89346e-30	-1.80671	9.10257	2.60104
BMPER	2.41096e-28	3.66368e-30	-1.99873	4.21918	1.05358
C16orf59	2.97169e-28	4.61479e-30	-1.1954	1.75319	0.765018
HMGA1	3.61712e-28	5.66531e-30	-1.29275	45.5165	18.5804
MVK	4.45816e-28	7.10145e-30	-1.04462	56.2583	27.2709
ZNF593	5.56586e-28	9.08849e-30	-1.00586	18.63	9.26556
TRIM54	5.85697e-28	9.64191e-30	-2.59365	12.4513	2.06137
RNF152	7.30444e-28	1.22195e-29	1.11319	5.62455	12.1733
CRYGS	1.1689e-27	2.00997e-29	-1.80694	3.64814	1.04184
STEAP3	1.25467e-27	2.17418e-29	-1.63898	98.6877	31.6866
CDCA8	1.31493e-27	2.29612e-29	-1.00644	7.31808	3.64276
GTSE1	1.51859e-27	2.672e-29	-1.10437	5.93669	2.76099
C1S	1.55685e-27	2.74971e-29	-1.37917	757.398	291.173
MSX2	1.74201e-27	3.09995e-29	-1.7275	1.45811	0.43904
TRIB3	1.7791e-27	3.17781e-29	-1.29353	118.567	48.3684
RFLNA	1.91565e-27	3.46001e-29	-2.45542	9.55771	1.7409
MLLT11	3.38492e-27	6.25237e-29	-1.27208	9.87264	4.08739
PDE2A	4.32132e-27	8.09312e-29	1.1086	23.5958	50.8805
DGKH	5.65546e-27	1.06294e-28	1.06497	2.69686	5.65216
SAA2	5.82987e-27	1.09961e-28	-3.7614	90.4471	6.66814
COL22A1	5.99856e-27	1.13542e-28	-2.10509	10.7699	2.50129
EME1	6.27383e-27	1.19171e-28	-1.11162	2.60149	1.19965
TFPI2	7.04502e-27	1.35228e-28	-2.00848	110.822	27.5424
LAMB3	8.25121e-27	1.61131e-28	-1.80031	64.9776	18.6542
TLCD1	9.616e-27	1.89064e-28	-1.19223	5.34712	2.34082
COL25A1	1.04451e-26	2.06062e-28	1.68463	1.74961	5.62943
LOC92659	1.05021e-26	2.07887e-28	-1.04732	2.70207	1.30581
VIPR1	1.10018e-26	2.19977e-28	1.51899	1.1207	3.21263
CEP55	1.13694e-26	2.30359e-28	-1.12782	9.28029	4.24644
NUF2	1.19427e-26	2.43566e-28	-1.22279	3.96916	1.70044
SLC18A2	1.20088e-26	2.45714e-28	2.14668	0.544443	2.42863
SLC9A3	1.57389e-26	3.25184e-28	2.52466	2.93196	16.886
F2	1.76618e-26	3.68445e-28	-3.19647	12.7103	1.38457
ADCYAP1	1.89997e-26	3.97621e-28	2.45322	0.823147	4.52765
PKMYT1	2.49619e-26	5.29051e-28	-1.12632	4.13792	1.89455
CCNE1	3.35587e-26	7.24675e-28	-1.01194	2.58251	1.28108
LRRC46	3.42673e-26	7.44545e-28	-1.10864	1.65066	0.764722
LEF1	4.49302e-26	9.85206e-28	-1.44025	25.8913	9.54077
PCBP3	4.74744e-26	1.04732e-27	-2.46748	5.21915	0.941438
CHRDL2	5.23276e-26	1.16136e-27	-2.62235	5.96947	0.967841
DLX4	7.10014e-26	1.6042e-27	-1.41593	1.58157	0.591907
SAPCD2	7.3322e-26	1.66152e-27	-1.06291	5.02475	2.40661
C1QL1	7.63863e-26	1.73605e-27	-2.02314	74.4682	18.319
MFAP2	1.04167e-25	2.40214e-27	-1.9881	10.0545	2.53304
PTPRB	1.12111e-25	2.60775e-27	1.06959	107.564	225.761
TMEM150C	2.35056e-25	5.62417e-27	1.05785	13.9825	29.117
TAL1	2.75973e-25	6.67677e-27	1.03726	6.57707	13.4932
PPP1R1A	2.91669e-25	7.11483e-27	-2.81557	72.6844	10.3226
CTSV	2.99882e-25	7.33515e-27	-1.60318	2.85974	0.940545
SAA1	4.72296e-25	1.18672e-26	-3.54391	218.17	18.7045
G0S2	4.76538e-25	1.20056e-26	-1.54346	51.4332	17.6447
OTUD7A	5.75579e-25	1.46542e-26	1.11017	0.912535	1.97677
MUC12	5.95475e-25	1.52401e-26	-1.93657	3.57379	0.933116
ALDH6A1	9.5168e-25	2.52445e-26	1.16522	16.2345	36.4169
SLC17A9	9.83451e-25	2.62184e-26	-1.46363	16.9152	6.1323
PTPRH	1.211e-24	3.2527e-26	-2.58575	7.39429	1.23004
NUPR1	1.48916e-24	4.05935e-26	-1.20694	294.511	127.578
SDPR	1.60743e-24	4.40319e-26	1.1166	63.2596	137.169
KIF4A	1.83446e-24	5.074e-26	-1.04226	8.69062	4.21975
PLXNB3	1.87257e-24	5.19188e-26	-1.64983	8.26317	2.63214
PKD1L1	2.44505e-24	6.92581e-26	1.16631	0.561641	1.26036
HCAR2	2.71879e-24	7.73744e-26	-1.84735	3.83	1.06394
PRR7	2.7462e-24	7.83375e-26	-1.17814	4.2298	1.86793
ITPKA	3.02644e-24	8.67349e-26	-2.09205	6.2354	1.46089
SKA1	3.82961e-24	1.10774e-25	-1.03096	2.63062	1.28714
NEIL3	4.25939e-24	1.23773e-25	-1.31231	1.8501	0.744848
PPP1R14D	4.80872e-24	1.40377e-25	-2.27133	14.5296	3.00836
FKBP10	4.93382e-24	1.44687e-25	-1.05804	351.164	168.657
DNAAF3	7.50544e-24	2.24103e-25	-1.33767	2.26958	0.897149
BCAN	7.64017e-24	2.29144e-25	-1.78326	3.99203	1.15995
EDNRB	8.294e-24	2.49306e-25	1.1341	121.928	267.608
LAMP5	8.62631e-24	2.60445e-25	-2.08105	4.01475	0.947515
CILP	8.86396e-24	2.68802e-25	-2.00105	5.36029	1.338
PLAU	8.94037e-24	2.71715e-25	-1.01654	76.9904	38.0576
FLNC	9.14586e-24	2.7857e-25	-1.81527	51.4963	14.6317
SLC12A8	1.01273e-23	3.10104e-25	-1.56716	15.1663	5.11769
CELSR3	1.10826e-23	3.42729e-25	-1.29096	4.11991	1.68278
AGTR1	1.19116e-23	3.6916e-25	1.61201	7.03354	21.5014
PODNL1	1.20631e-23	3.74659e-25	-1.89402	5.57287	1.49782
CEMIP	1.23017e-23	3.83711e-25	-2.07065	8.33672	1.983
LYPD3	1.274e-23	3.98232e-25	-1.20047	1.8997	0.825659
MOCOS	1.40881e-23	4.41309e-25	-1.76405	9.80612	2.88563
ABCG2	1.41935e-23	4.45556e-25	1.1224	12.9599	28.2169
ACHE	1.485e-23	4.68146e-25	-1.50135	10.5163	3.71431
ASGR1	1.59172e-23	5.02848e-25	-1.05663	1.81374	0.870733
IQGAP3	1.97682e-23	6.31095e-25	-1.08945	14.9316	7.01659
PKP3	2.43483e-23	7.88676e-25	-2.61842	9.66344	1.57193
KIF18B	2.46159e-23	8.00624e-25	-1.20013	5.00203	2.17663
ZNF366	3.07492e-23	1.0165e-24	1.17725	3.88915	8.80232
CENPF	3.70756e-23	1.24541e-24	-1.00356	24.2869	12.1134
ZBTB7C	3.95124e-23	1.33253e-24	-1.7421	15.0613	4.50096
MAGED4B	6.11017e-23	2.09319e-24	-2.07722	14.6596	3.47216
WNT10A	6.78148e-23	2.34577e-24	-1.53167	3.11038	1.07566
NKAIN1	8.75725e-23	3.06422e-24	-1.49406	4.68044	1.65954
APCDD1L	9.73787e-23	3.41384e-24	-2.28777	9.16997	1.8764
EMCN	1.10434e-22	3.93041e-24	1.09464	45.7965	97.7989
CDKN2A	1.18441e-22	4.24695e-24	-1.17621	11.038	4.88514
C10orf99	1.19876e-22	4.32237e-24	-2.81115	51.2472	7.29976
CACNA2D4	1.53257e-22	5.64855e-24	-1.11027	9.97057	4.61831
ADAMTS14	1.55177e-22	5.72969e-24	-1.52991	6.45856	2.23539
UCHL1	1.57923e-22	5.85211e-24	-1.87538	39.7992	10.8469
PMEL	2.36665e-22	9.16438e-24	2.20549	3.30722	15.2655
NDRG4	2.39604e-22	9.29415e-24	-1.63015	12.7078	4.10444
WDR62	2.49751e-22	9.73767e-24	-1.00345	3.46938	1.72986
NEK2	3.11293e-22	1.22409e-23	-1.11159	4.17951	1.93488
SP5	3.31966e-22	1.31202e-23	-2.11074	2.51482	0.580435
BUB1	3.40869e-22	1.35175e-23	-1.10782	9.54177	4.42691
CYP4F3	3.4242e-22	1.36019e-23	-2.10715	6.3351	1.46827
LOC96610	3.52034e-22	1.40072e-23	-2.14827	2107.93	475.51
UNC5D	3.67398e-22	1.4692e-23	2.66624	0.794354	5.06131
FAM19A2	3.70673e-22	1.48724e-23	-1.32176	2.20439	0.880171
AICDA	3.96314e-22	1.60332e-23	-1.7546	2.09663	0.619854
CARD11	4.02524e-22	1.63113e-23	-1.18702	30.9352	13.5862
CYP1B1	4.48652e-22	1.83599e-23	-1.45518	116.547	42.5033
ATP8B3	5.1785e-22	2.13297e-23	-1.57152	21.0374	7.07679
TCL6	5.22344e-22	2.15497e-23	2.33842	0.676091	3.43232
MACROD2	5.36766e-22	2.2252e-23	-1.59568	18.1831	6.01431
P3H3	5.39654e-22	2.24077e-23	-1.45002	27.2995	9.99069
TSPAN7	5.61718e-22	2.33987e-23	1.05719	37.8873	78.8412
APOL1	6.143e-22	2.57937e-23	-1.27861	668.424	275.518
C11orf86	6.71797e-22	2.83096e-23	-2.48374	5.59107	0.997481
CTXN1	1.07788e-21	4.66956e-23	-1.36567	4.97181	1.92776
C19orf33	1.5153e-21	6.74634e-23	-1.42852	73.5178	27.3104
RUNX1T1	1.5685e-21	7.00408e-23	1.14108	1.39285	3.0786
RRM2	1.80115e-21	8.07899e-23	-1.01826	24.1316	11.9136
IQSEC3	1.93103e-21	8.70019e-23	1.85047	4.49741	16.226
RTN4RL1	2.35742e-21	1.08413e-22	-1.45059	10.6113	3.88078
TICRR	2.39764e-21	1.10422e-22	-1.02991	3.02657	1.48263
IGFBP1	2.62196e-21	1.21801e-22	-2.79731	81.7198	11.7555
CRABP2	2.81821e-21	1.31481e-22	-1.9679	12.1538	3.10555
MXRA8	2.8573e-21	1.33686e-22	-1.26176	131.107	54.675
BAAT	3.99022e-21	1.89352e-22	3.12792	3.21525	28.1242
ADAM12	4.06507e-21	1.93446e-22	-1.53997	30.5421	10.5021
C8orf46	4.18307e-21	1.9934e-22	-1.28785	9.82569	4.02374
EYA1	4.3618e-21	2.08307e-22	-2.45516	4.71369	0.85709
ZNF296	4.41953e-21	2.11492e-22	-1.01404	2.35017	1.15788
SLC38A5	5.28484e-21	2.55014e-22	-2.05133	29.7208	7.16979
TPSG1	6.15176e-21	3.00126e-22	-2.42284	7.48449	1.394
LOXL1	6.15176e-21	2.99869e-22	-1.2356	22.6499	9.61811
SYCE1L	7.68923e-21	3.79747e-22	-1.56671	2.07138	0.696845
WISP2	9.33671e-21	4.65466e-22	-2.0124	12.9264	3.20261
COL11A1	1.26565e-20	6.46154e-22	-2.56459	20.8587	3.52397
ATP6V0D2	1.35066e-20	6.96757e-22	3.48394	3.67388	41.1513
CD300LG	1.56105e-20	8.12568e-22	1.78126	1.12764	3.88024
ITIH4	1.73622e-20	9.06905e-22	-1.8486	18.9337	5.25719
TF	1.75163e-20	9.1761e-22	-2.79538	76.692	11.0452
MT2A	2.06026e-20	1.08556e-21	-1.26292	332.444	138.529
HIST2H2AA3	2.23691e-20	1.18823e-21	-1.09917	37.4793	17.4931
COL8A2	2.58563e-20	1.39705e-21	-1.25513	18.3523	7.6877
CCSER1	2.58563e-20	1.39759e-21	1.1223	0.869863	1.90052
TRPM3	3.40054e-20	1.86527e-21	1.53185	3.61122	10.4513
PSD	3.46928e-20	1.9076e-21	-1.25723	1.72854	0.720024
SLPI	3.54607e-20	1.95927e-21	-2.54492	66.7616	11.4382
LOC728875	3.66258e-20	2.03341e-21	-1.07695	4.53431	2.14801
APOB	3.83152e-20	2.13474e-21	-2.17474	77.1718	17.0916
C2orf27A	4.69092e-20	2.6481e-21	-1.00461	2.79811	1.39241
CPXM1	5.03755e-20	2.85385e-21	-1.72818	14.9153	4.50005
PSAT1	5.15149e-20	2.93213e-21	-1.62211	36.3182	11.7978
TRIM46	6.27336e-20	3.60831e-21	-1.24398	2.94684	1.24246
SYBU	6.35693e-20	3.66061e-21	-1.4989	43.138	15.2615
RYR2	7.1141e-20	4.12034e-21	-1.80686	6.74589	1.92584
KIF14	7.96699e-20	4.63024e-21	-1.05674	3.27491	1.57428
PLCG2	9.96968e-20	5.86725e-21	1.20613	31.9842	73.8026
COLGALT2	1.10501e-19	6.55467e-21	-1.51004	5.15083	1.80752
METRN	1.33174e-19	7.97579e-21	-1.09644	16.7396	7.82637
FBN2	1.40826e-19	8.46606e-21	-1.50596	4.52541	1.59228
CLIC3	1.52771e-19	9.25546e-21	-1.28429	2.80175	1.14948
BTBD11	1.64173e-19	9.96813e-21	-1.5804	12.4739	4.17113
NBL1	1.9307e-19	1.1787e-20	-1.00678	197.256	98.1622
DNAJC12	2.02434e-19	1.23991e-20	-1.16507	6.37037	2.83919
DERL3	2.0468e-19	1.2564e-20	-1.31185	20.1276	8.10423
BTNL9	2.38813e-19	1.47865e-20	1.1657	33.9458	76.1545
GJB2	2.46366e-19	1.53199e-20	-1.27526	60.1347	24.8433
HRASLS	2.46569e-19	1.53489e-20	-1.6941	1.42758	0.439405
HMMR	2.63177e-19	1.64354e-20	-1.0152	6.48744	3.20964
LIN7A	3.41743e-19	2.17518e-20	1.22875	5.84113	13.6974
IGF2BP2	3.61913e-19	2.3108e-20	-1.69873	11.2114	3.45379
CLMP	5.23572e-19	3.4058e-20	-2.15733	5.23085	1.17144
CD36	5.59515e-19	3.64334e-20	1.04824	107.412	222.128
EPHB2	5.90731e-19	3.85841e-20	-1.11857	12.3584	5.69212
CA4	6.04378e-19	3.96366e-20	1.73306	3.72066	12.3743
ANLN	7.77799e-19	5.17931e-20	-1.07404	21.1457	10.0435
DLGAP5	7.99022e-19	5.34137e-20	-1.05677	5.40896	2.60024
EPR1	8.18142e-19	5.48009e-20	-1.04865	6.17456	2.98507
REEP2	8.23795e-19	5.52345e-20	-1.54368	2.47178	0.847384
PTX3	8.38935e-19	5.64173e-20	-1.55111	4.62235	1.57694
MAPK8IP2	8.41046e-19	5.66153e-20	-1.57684	3.68123	1.23189
APBA2	9.47636e-19	6.44221e-20	-1.26699	5.92495	2.4613
SYT1	1.0356e-18	7.0954e-20	-1.58273	2.36313	0.787754
CPNE7	1.88615e-18	1.34258e-19	-1.68166	5.311	1.65441
MDFI	2.20663e-18	1.58247e-19	-1.25178	6.78511	2.84755
MZB1	2.30821e-18	1.65839e-19	-1.96395	25.5741	6.55319
KCNN4	2.36882e-18	1.70667e-19	-1.10789	4.56892	2.11923
ASGR2	2.51716e-18	1.82026e-19	-1.04978	2.10178	1.01469
TMEM45A	2.52548e-18	1.82796e-19	-1.24943	82.2113	34.5778
DNASE1L3	2.66682e-18	1.94449e-19	1.21759	4.01741	9.34548
ADGRB2	2.91396e-18	2.13245e-19	-1.43708	6.31442	2.33052
P4HA3	3.20635e-18	2.36779e-19	-1.29966	14.4128	5.85353
FABP6	3.45159e-18	2.5627e-19	-1.43753	36.3808	13.4298
ANKRD2	4.28034e-18	3.22937e-19	-2.13552	2.84918	0.646681
LRRC39	4.32525e-18	3.26902e-19	-1.57763	2.14835	0.718271
IRF6	4.3575e-18	3.3021e-19	1.26478	5.01528	12.0567
COL10A1	4.52099e-18	3.42901e-19	-1.91793	4.50972	1.19162
ACTN2	5.3708e-18	4.12726e-19	-1.74537	3.94875	1.17611
MANEAL	5.64221e-18	4.3471e-19	-1.05353	11.2826	5.43373
FAM90A1	6.04188e-18	4.6792e-19	-1.16663	1.62999	0.724683
PTPRN	6.43536e-18	5.00538e-19	-2.43827	18.195	3.35543
ANO3	6.63804e-18	5.18072e-19	1.19432	2.77731	6.35599
SPOCD1	8.72828e-18	6.92259e-19	-1.33199	2.21515	0.878458
S100A2	9.27338e-18	7.37964e-19	-1.43461	9.34222	3.45336
SLC10A6	1.0485e-17	8.4347e-19	1.13005	0.635651	1.39547
FAM132A	1.06744e-17	8.60838e-19	-1.20067	2.31598	1.00613
RGS5	1.09077e-17	8.81832e-19	1.01054	1695.91	3416.71
ARSI	1.17857e-17	9.56746e-19	-1.84695	3.06887	0.851955
F2RL3	1.25576e-17	1.02359e-18	1.16279	19.3788	43.3832
KCNS1	1.35031e-17	1.10696e-18	-2.58121	8.44441	1.40892
MDK	1.50623e-17	1.2408e-18	-1.21396	97.4473	42.0074
FLJ23867	1.71689e-17	1.42349e-18	-1.01758	30.8455	15.2398
GOLGA7B	1.74731e-17	1.44988e-18	-1.23266	8.59499	3.65603
METTL24	1.9872e-17	1.65954e-18	1.06141	0.734279	1.54013
SPOCK1	2.08882e-17	1.74579e-18	-1.52424	157.687	54.8191
CXCL5	2.52165e-17	2.12602e-18	-2.26938	30.4212	6.30825
TNFRSF18	2.90854e-17	2.47935e-18	-1.12685	2.2285	1.01949
GRIK3	3.12697e-17	2.6718e-18	1.15305	19.9942	44.4653
TG	3.19859e-17	2.73727e-18	-1.08448	2.25669	1.06346
SMCO3	3.21088e-17	2.74992e-18	-1.43686	2.33033	0.859762
SMIM3	3.44253e-17	2.97126e-18	-1.04666	127.347	61.6454
TLL1	3.45148e-17	2.98358e-18	1.00916	12.0183	24.1961
CD79A	3.58407e-17	3.10536e-18	-1.67335	14.6177	4.58075
RUNDC3A	4.78957e-17	4.20412e-18	-1.48644	3.30811	1.18075
GPRC5A	5.54935e-17	4.91172e-18	-1.75619	23.0005	6.80795
DGKI	5.5864e-17	4.95195e-18	1.32087	1.35961	3.4066
AQP9	5.6556e-17	5.02084e-18	-1.60805	30.0772	9.86557
PDPN	6.14086e-17	5.49256e-18	-1.56748	8.49901	2.86748
GALNT15	6.39016e-17	5.72832e-18	1.08758	21.591	45.8821
REG1B	8.33597e-17	7.59482e-18	-2.91349	7.3255	0.970178
HSD11B2	9.54406e-17	8.77819e-18	1.34966	33.2468	84.7388
TREM1	9.90438e-17	9.12941e-18	-1.42726	5.79529	2.15442
EFNA5	1.10129e-16	1.02025e-17	-1.37825	56.0244	21.5511
LYPD1	1.29532e-16	1.21296e-17	-1.28424	7.9038	3.24424
LINC01559	1.43131e-16	1.34794e-17	-2.40341	19.2874	3.64323
CCNO	1.69254e-16	1.60523e-17	-1.77299	1.70025	0.497812
MATN3	1.78417e-16	1.69807e-17	-1.19468	3.993	1.74426
REEP6	1.80475e-16	1.72007e-17	-1.01686	4.25728	2.10203
MMP7	1.90895e-16	1.82574e-17	-1.61581	233.956	76.3347
PCOLCE	2.1674e-16	2.09026e-17	-1.00256	58.8675	29.3811
SPINK13	3.22434e-16	3.17406e-17	-1.88628	7.62369	2.06063
CXCL6	3.57403e-16	3.53258e-17	-2.24117	25.4142	5.37297
PLPP2	3.84014e-16	3.82376e-17	-1.20925	15.6866	6.78368
TSPAN5	5.31263e-16	5.38912e-17	1.09171	2.61042	5.57404
RAC3	5.92811e-16	6.06087e-17	-1.0761	3.77738	1.79125
TENM3___TENM1	5.94239e-16	6.08339e-17	-1.55494	14.0925	4.79581
PODXL2	7.20255e-16	7.45025e-17	-1.22932	13.1213	5.5949
DISP2	8.40111e-16	8.75162e-17	-1.04949	2.40319	1.15945
C5orf46	8.77754e-16	9.16715e-17	-1.87083	32.1211	8.78051
SNCG	8.93281e-16	9.35314e-17	-1.08744	35.2755	16.5987
SYN1	1.15969e-15	1.22894e-16	-1.09671	3.98277	1.86154
MT1F	1.21055e-15	1.28768e-16	-1.1336	32.4308	14.7802
KIT	1.2871e-15	1.37302e-16	1.30232	15.1692	37.4219
CADM3	1.31581e-15	1.40579e-16	-1.76024	56.9283	16.8039
ABCA17P	1.34965e-15	1.44643e-16	-1.27402	3.28995	1.35898
WIPF3	1.36284e-15	1.46244e-16	-1.02777	2.40062	1.17636
TTLL6	1.47068e-15	1.58497e-16	-1.32151	8.29324	3.31746
GAD1	2.03691e-15	2.23186e-16	-1.84482	7.12622	1.98316
TMEM38A	2.61713e-15	2.90598e-16	1.30744	2.17868	5.40462
FOSB	2.68817e-15	2.99262e-16	1.63796	84.2475	262.199
CORO6	2.76768e-15	3.0916e-16	-1.39938	2.29485	0.869477
MEI1	2.78046e-15	3.10958e-16	-1.06464	4.37708	2.08958
LRG1	3.09288e-15	3.47547e-16	-1.27232	26.7268	11.0635
COLCA1	3.64786e-15	4.13557e-16	1.04761	4.70293	9.72666
ZFHX4	3.70753e-15	4.2131e-16	-1.28172	7.37544	3.03293
SLC26A7	3.7266e-15	4.23726e-16	2.27575	2.66736	12.9374
APOH	4.53764e-15	5.20479e-16	-1.97821	3.23626	0.819501
THSD7B	4.94036e-15	5.70953e-16	1.10343	2.44894	5.26623
PPP2R2C	5.51618e-15	6.40442e-16	-1.8326	6.94713	1.95059
STUM	5.78966e-15	6.7335e-16	1.4949	2.19852	6.20078
AMZ1	5.94664e-15	6.92004e-16	-1.42307	3.58383	1.33297
TRNP1	6.28321e-15	7.35359e-16	-1.3426	8.63187	3.40413
OLFM2	6.81822e-15	8.03427e-16	-1.02337	8.60465	4.23301
NMB	8.19563e-15	9.73927e-16	-1.02185	43.7691	21.5533
BSPRY	8.40146e-15	1.00119e-15	1.26135	2.95045	7.07354
MISP	8.47424e-15	1.01155e-15	-1.67236	10.2537	3.21537
ADGRE1	9.85697e-15	1.18449e-15	-1.00414	6.08314	3.03175
LPCAT1___GPAT3	1.1088e-14	1.33833e-15	1.06231	10.3876	21.6999
SRPX	1.12157e-14	1.35525e-15	-1.15536	12.8687	5.77794
MELTF	1.14951e-14	1.39283e-15	-1.5598	10.4113	3.53015
ATP6V1B1	1.14951e-14	1.3924e-15	2.30046	3.41079	16.8163
ERP27	1.16935e-14	1.41921e-15	1.88498	5.76226	21.3006
TGFBI	1.39592e-14	1.70908e-15	-1.44344	3329.24	1224.13
UGT1A3	1.58191e-14	1.95366e-15	-1.55111	3.74121	1.27461
LINC01554	1.64821e-14	2.03884e-15	-2.03493	23.0149	5.61395
SUCNR1	1.81821e-14	2.26004e-15	1.22939	2.85725	6.70954
NEFH	2.06435e-14	2.58845e-15	-1.01777	2.13786	1.0545
FGA	2.23441e-14	2.82355e-15	-2.53363	274.762	47.4513
SFRP4	2.29114e-14	2.89676e-15	-1.09076	25.5984	12.0178
HS6ST3	2.32579e-14	2.94366e-15	2.07432	0.95684	4.04446
COL19A1	2.64401e-14	3.37638e-15	1.43844	0.447356	1.22
L1CAM	2.71656e-14	3.47536e-15	-1.89019	32.9654	8.89172
KRT19	2.71656e-14	3.47627e-15	-1.66847	363.24	114.268
SLC5A4	2.8684e-14	3.68587e-15	1.02833	0.859992	1.75903
CHRDL1	3.07234e-14	3.96431e-15	-2.03368	17.5446	4.28325
SPON2	3.17217e-14	4.10792e-15	-1.04315	152.699	74.0992
SYNC	3.42566e-14	4.44989e-15	-1.38568	15.0899	5.77482
APOC1	3.67518e-14	4.8083e-15	-1.01947	187.984	92.7309
KMO	3.9475e-14	5.18038e-15	-1.09595	69.6129	32.5654
GRIK4	4.29803e-14	5.66043e-15	-1.54305	1.89119	0.647831
CCL20	4.35114e-14	5.73327e-15	-1.45741	42.8392	15.599
KRT80	4.58663e-14	6.04968e-15	-1.0681	24.4325	11.6528
MTTP	4.91758e-14	6.51897e-15	-1.99799	7.15949	1.79047
CYP8B1	5.40301e-14	7.18409e-15	-1.32866	16.1003	6.4084
PF4V1	5.86487e-14	7.83337e-15	-1.41917	3.14022	1.17285
CARD14	6.63808e-14	8.94132e-15	-1.27182	5.49473	2.27514
IGDCC4	7.49835e-14	1.01701e-14	-1.48712	12.59	4.49001
KIAA1324	8.75161e-14	1.1969e-14	-1.02773	5.14664	2.5217
FOXP3	9.4195e-14	1.29264e-14	-1.05678	3.76247	1.80807
FNDC4	9.86241e-14	1.35671e-14	-1.12584	8.53443	3.91178
TNFRSF6B	1.20076e-13	1.66541e-14	-1.05586	29.0718	13.9832
INPP5J	1.32736e-13	1.85427e-14	1.96239	3.99078	15.573
UBE2QL1	1.34892e-13	1.88708e-14	1.26485	4.23014	10.1699
ADAM6	1.35719e-13	1.90046e-14	-1.54936	2225.92	760.508
AVPR1A	1.73363e-13	2.44839e-14	1.20405	2.83207	6.53101
UNC13A	1.75137e-13	2.47462e-14	-1.20331	2.57742	1.11796
GFAP	1.91344e-13	2.72402e-14	-1.23443	3.21127	1.3643
CCL19	1.92357e-13	2.74228e-14	-1.73598	11.0263	3.30819
PTGES	2.41929e-13	3.47802e-14	-1.26588	15.3352	6.37739
MAT1A	2.42233e-13	3.484e-14	-2.0169	7.59493	1.87509
CA3	2.70702e-13	3.9115e-14	-1.22571	3.28132	1.40171
SCTR	3.2946e-13	4.81323e-14	-1.11504	2.93834	1.34981
CD70	3.43993e-13	5.03471e-14	-1.19226	85.9468	37.6108
LOC388387	3.51224e-13	5.14757e-14	1.78495	6.96825	24.0162
AIM2	3.63328e-13	5.34434e-14	-1.1351	3.85031	1.75276
RAB26	4.10931e-13	6.08316e-14	-1.17702	1.25014	0.553389
SLC16A6	4.48635e-13	6.6769e-14	-1.00472	6.82111	3.39653
BEND6	4.84143e-13	7.22947e-14	-1.03569	3.03292	1.47881
ABCC6P1	4.96794e-13	7.43668e-14	-1.03507	9.55042	4.65902
LOX	5.19333e-13	7.80176e-14	-1.11926	559.401	257.508
HDC	5.46192e-13	8.24895e-14	1.05039	0.821371	1.70239
ITGB6	7.15914e-13	1.09983e-13	-1.1843	35.4788	15.6115
F12	8.88493e-13	1.38509e-13	-1.11565	8.39295	3.87059
KLHDC7B	1.22139e-12	1.94231e-13	-1.10181	5.56323	2.59348
CAPN11	1.25885e-12	2.00523e-13	-1.09737	2.39795	1.11909
HPD	1.28731e-12	2.05229e-13	-1.6864	16.474	5.11711
CP	1.4341e-12	2.30255e-13	-1.3189	1213.86	486.563
CYP2C9	1.5562e-12	2.50793e-13	-1.70109	3.71153	1.14005
KCTD4	1.65682e-12	2.68112e-13	-1.25952	1.28275	0.534432
TRABD2A	1.72295e-12	2.79389e-13	-1.12425	4.12052	1.88971
CXCL1	1.73302e-12	2.81136e-13	-1.46655	20.9936	7.59519
SPEG	1.84801e-12	3.0053e-13	-1.1514	5.12157	2.30452
B4GALNT4	1.9194e-12	3.13547e-13	-1.75135	5.34678	1.58651
MT1X	1.9439e-12	3.17808e-13	-1.23436	96.3702	40.96
ALB	1.94563e-12	3.1835e-13	-1.44686	7.79493	2.85711
PITX2	1.98927e-12	3.26021e-13	-2.01156	5.49534	1.36106
ZNF541	2.16798e-12	3.56321e-13	-1.07222	4.35539	2.06967
PPM1E	2.36853e-12	3.90861e-13	1.29962	0.874508	2.16068
PRRX2	2.47359e-12	4.09187e-13	-1.06387	2.06158	0.98475
HMGCLL1	2.53185e-12	4.18994e-13	1.35345	0.310549	0.796313
SLC4A1	2.7278e-12	4.53422e-13	2.42227	3.76736	20.2007
HAMP	3.0898e-12	5.173e-13	-1.33028	2.10377	0.835496
ATG9B	3.77481e-12	6.38276e-13	-1.32488	6.90574	2.75596
NEB	3.94766e-12	6.69608e-13	-1.61012	37.9324	12.4236
NPR3	4.10821e-12	6.9821e-13	1.1531	31.3202	69.6601
CLSTN2	4.46803e-12	7.6234e-13	-1.28548	7.38161	3.02823
FST	6.97446e-12	1.21649e-12	-1.5838	4.63487	1.54395
UNC5A	7.44597e-12	1.3027e-12	-1.18925	3.94945	1.73005
DNAJB13	7.54137e-12	1.31989e-12	-1.38164	8.57205	3.28786
MMP1	8.17439e-12	1.43831e-12	-1.60311	26.0009	8.55755
GYG2	8.71499e-12	1.5404e-12	-1.51373	3.71694	1.3004
NPC1L1	9.15877e-12	1.62433e-12	-1.75167	5.55976	1.64933
C2orf40	9.38957e-12	1.66902e-12	1.21756	2.46459	5.73312
B3GALT5	9.67352e-12	1.72272e-12	-1.49314	2.00346	0.711138
COMP	9.78781e-12	1.74503e-12	-1.81947	11.5267	3.26354
ADORA1	1.01643e-11	1.81824e-12	-1.04073	10.703	5.20197
FREM1	1.15644e-11	2.08027e-12	1.48395	1.75035	4.9041
CPA4	1.22923e-11	2.21366e-12	-1.83799	11.9141	3.33123
APOC2	1.31634e-11	2.37931e-12	-1.01288	18.9844	9.40711
TNN	1.3276e-11	2.40232e-12	1.14169	1.04662	2.31283
XK	1.34713e-11	2.44124e-12	-1.1836	2.30622	1.01483
COL1A1	1.60996e-11	2.94222e-12	-1.0547	1772.06	853.067
MYRIP	1.65255e-11	3.02556e-12	1.13171	4.3267	9.48966
PRAME	1.72283e-11	3.15768e-12	-1.58195	31.1811	10.4136
CPN2	2.05656e-11	3.8091e-12	-2.1559	21.654	4.85714
MMP17	2.1673e-11	4.02721e-12	-1.25374	2.33781	0.979191
NECTIN4	2.27249e-11	4.23479e-12	-1.34026	2.7406	1.08155
SYT12	2.58217e-11	4.85146e-12	-1.13792	9.93248	4.51284
PLA2G2D	3.24321e-11	6.19288e-12	-1.40808	6.09108	2.29319
TOX3	3.41482e-11	6.54538e-12	1.40644	3.34029	8.86148
CYP4A11	3.41482e-11	6.54466e-12	1.65251	44.1424	138.78
MT1E	3.5503e-11	6.81477e-12	-1.1377	87.1797	39.6214
C15orf59	3.6273e-11	6.97466e-12	1.41471	1.34022	3.58105
ROR2	3.69622e-11	7.11702e-12	-1.2388	13.4769	5.70957
CBLC	3.83014e-11	7.4004e-12	-1.35043	2.1501	0.842719
CYP4F12	3.89689e-11	7.54496e-12	-1.20347	2.27921	0.988795
ADD2	4.39689e-11	8.55993e-12	-1.11452	3.84022	1.7723
RERGL	4.7301e-11	9.24646e-12	1.14015	1.92066	4.23517
SLC6A19	4.99122e-11	9.79349e-12	1.8592	22.2917	80.882
POU2AF1	5.14918e-11	1.01446e-11	-1.3283	11.091	4.41435
CPS1	5.53831e-11	1.09592e-11	-1.17242	8.44248	3.74468
FABP4	5.99078e-11	1.19225e-11	1.44584	6.58334	17.9345
UGT1A10	6.19813e-11	1.23517e-11	-2.3414	11.406	2.24885
G6PC	6.63939e-11	1.32797e-11	1.5894	4.19365	12.6273
SLC34A1	7.91175e-11	1.59617e-11	1.89441	2.53788	9.44384
SCG2	8.11032e-11	1.64055e-11	-1.22795	17.2881	7.37946
RPPH1	8.15741e-11	1.65116e-11	-1.12073	4.82896	2.21526
SLC4A3	8.44911e-11	1.71415e-11	-1.30858	6.46187	2.60758
H19	8.83081e-11	1.79512e-11	-1.39084	673.151	256.699
C8orf31	9.82535e-11	2.00973e-11	-1.03027	1.59258	0.779943
GPR35	1.01332e-10	2.07675e-11	-1.1015	14.2883	6.6571
TRIM29	1.29757e-10	2.69476e-11	-1.40029	5.49281	2.0798
S100A1	1.30325e-10	2.70831e-11	-1.13137	131.491	60.0214
SMOC1	1.50481e-10	3.15526e-11	1.95548	4.09831	15.9064
STRIP2	1.96318e-10	4.18177e-11	-1.22834	9.9078	4.22834
FCRL5	1.98281e-10	4.22999e-11	-1.42039	5.97086	2.22833
EPS8L1	2.10714e-10	4.51089e-11	-1.16007	10.9781	4.91061
PRAP1	2.17333e-10	4.66561e-11	-1.27237	48.2312	19.9655
DRC7	2.50218e-10	5.39992e-11	-1.22835	1.18412	0.504241
DLK2	2.5156e-10	5.43224e-11	-1.12251	2.46829	1.13224
LOC643008	2.62326e-10	5.68571e-11	1.32514	1.44714	3.62032
ENAM	2.76002e-10	6.00972e-11	1.06952	4.77814	10.0323
ZNF727	2.95829e-10	6.45721e-11	1.03739	0.428176	0.883414
NR4A1	3.61515e-10	7.99217e-11	1.02779	157.91	321.959
JCHAIN	3.81276e-10	8.45189e-11	-1.21328	235.57	101.596
ATP13A4	4.02694e-10	8.95084e-11	1.26747	1.23248	2.97377
FLJ40330	4.30777e-10	9.61813e-11	-1.23227	3.62387	1.53996
ISLR	4.85626e-10	1.09237e-10	-1.16288	47.5087	21.2169
IL1RL1	6.23575e-10	1.42594e-10	1.33021	5.18141	13.0282
GXYLT2	6.40331e-10	1.46597e-10	-1.01123	6.66956	3.30867
LOXHD1	7.24309e-10	1.66692e-10	1.04291	0.532533	1.09922
MUC20	9.22666e-10	2.14739e-10	1.12744	44.6478	97.5478
MAP7D2	9.5112e-10	2.21615e-10	-1.18712	57.3005	25.163
VSIG2	1.05043e-09	2.45944e-10	1.35571	0.961279	2.46254
RASL11B	1.08157e-09	2.53884e-10	-1.1728	3.28156	1.45416
WT1	1.18026e-09	2.7831e-10	-1.39463	7.53463	2.86448
LOC84740	1.23946e-09	2.92683e-10	-1.45931	5.77872	2.09962
GABRB2	1.26065e-09	2.98105e-10	1.15114	0.519259	1.15774
MIR31HG	1.3844e-09	3.294e-10	-1.35803	1.82177	0.709614
LMTK3	1.41626e-09	3.37452e-10	-1.04576	3.36834	1.63117
PTK6	1.56603e-09	3.75354e-10	-1.04495	3.70378	1.79254
TREX2	1.56603e-09	3.75434e-10	-1.03825	2.31426	1.12516
ZBED2	1.76285e-09	4.2485e-10	-1.10921	2.38663	1.10512
MCOLN3	1.80151e-09	4.34676e-10	1.26191	1.30862	3.14176
ABO	1.82265e-09	4.40113e-10	1.07583	4.02678	8.49126
ATP1A3	1.9089e-09	4.62086e-10	-1.12486	3.54583	1.62463
BCHE	2.14677e-09	5.23386e-10	-1.34132	4.85898	1.91686
FGB	2.15143e-09	5.24666e-10	-2.01204	391.708	97.1116
PCDHA1	2.25466e-09	5.51494e-10	-1.03653	1.30966	0.636858
F11	2.55311e-09	6.28917e-10	1.42638	0.886122	2.3877
AP3B2	2.80656e-09	6.95467e-10	-1.18673	2.26266	0.993026
NTN1	2.82554e-09	7.00548e-10	1.07373	3.38843	7.13993
CDH3	3.59133e-09	9.01184e-10	-1.23405	8.47452	3.60165
MT1G	3.73425e-09	9.41028e-10	-1.32877	34.5396	13.749
OVOL1	3.85536e-09	9.7232e-10	1.03815	1.76997	3.63744
KLHL4	3.95823e-09	9.99054e-10	-1.04945	10.7836	5.20886
MT1A	4.03011e-09	1.01827e-09	-1.1789	2.87142	1.26759
GCOM1	4.92126e-09	1.25819e-09	1.19374	2.70334	6.19772
FAM30A	5.24045e-09	1.34294e-09	-1.30273	2.74681	1.11189
DUSP9	6.56723e-09	1.69696e-09	-1.41019	1.80998	0.679008
TRPC2	8.43847e-09	2.20579e-09	-1.35681	3.97539	1.55022
SLC22A8	9.03695e-09	2.37187e-09	1.80716	2.23424	7.82619
D4S234E	9.86475e-09	2.60294e-09	-1.07628	3.00264	1.42342
EPHA10	9.9808e-09	2.63556e-09	-1.38917	2.48738	0.948759
RUFY4	1.12451e-08	2.99416e-09	-1.09501	1.65976	0.774463
RMRP	1.15809e-08	3.0905e-09	-1.03444	3.2897	1.60029
PACRG	1.2957e-08	3.48104e-09	1.25849	1.33026	3.19253
CXCL13	1.33361e-08	3.59535e-09	-1.21068	13.1955	5.69953
NCAM1	1.58485e-08	4.31387e-09	-1.20399	40.3657	17.5199
CLCNKB	1.61102e-08	4.3894e-09	1.81315	4.95052	17.4025
KLC3	1.61863e-08	4.4123e-09	-1.00623	1.67782	0.834943
LOC100271831	1.77874e-08	4.87955e-09	-2.06209	2.4388	0.582426
LRRN4CL	2.60355e-08	7.26891e-09	-1.14267	6.03423	2.73147
HAO2	2.6934e-08	7.53592e-09	1.09514	13.7884	29.4596
TMEM255A	2.86158e-08	8.03508e-09	1.15476	7.49682	16.6991
CYP17A1	3.23078e-08	9.11697e-09	1.94787	5.44145	20.9994
LUM	3.30584e-08	9.33539e-09	-1.09394	151.773	71.1019
MFAP4	3.70738e-08	1.05286e-08	-1.05831	76.1169	36.55
EPS8L3	3.77251e-08	1.07236e-08	-1.57132	9.2182	3.10014
GNG4	4.10635e-08	1.17221e-08	-1.21264	3.14764	1.3567
CBLN1	4.43057e-08	1.27242e-08	1.17641	0.641716	1.45361
TGM1	4.60927e-08	1.32712e-08	-1.25558	7.04246	2.9465
TMEM92	4.64625e-08	1.33931e-08	-1.01859	14.1587	6.98773
PCSK1N	5.17342e-08	1.50231e-08	-1.19554	15.8673	6.92554
TFAP2A	6.20092e-08	1.81515e-08	-1.11413	6.56612	3.03264
SLC30A2	6.6168e-08	1.9457e-08	-1.32981	4.4669	1.77566
EML6	6.70884e-08	1.975e-08	1.0958	2.70391	5.78255
SPON1	6.9998e-08	2.06346e-08	1.1313	54.205	118.745
SLC6A18	7.15543e-08	2.1122e-08	1.69742	4.91747	15.9455
LRRN4	9.34956e-08	2.80038e-08	-1.00004	9.02299	4.51087
SLC1A7	1.0472e-07	3.15962e-08	-1.09169	3.24288	1.51876
MT3	1.32165e-07	4.04669e-08	-1.2856	27.7072	11.3641
SLC34A2	1.33113e-07	4.07749e-08	-1.33426	126.61	50.2124
SLC5A1	1.33396e-07	4.08788e-08	1.13506	37.1477	81.5889
VIL1	1.4557e-07	4.48237e-08	1.14257	11.513	25.4232
MMP9	1.73379e-07	5.39297e-08	-1.07738	68.1552	32.2982
SIM1	1.95352e-07	6.1168e-08	1.26926	2.21343	5.34222
CTSG	1.95502e-07	6.12281e-08	1.05951	0.734884	1.52007
PLG	2.04307e-07	6.41625e-08	1.8566	7.87606	28.5311
PAH	2.24028e-07	7.07592e-08	1.42957	18.7997	50.6455
SLC13A3	2.61896e-07	8.33132e-08	-1.326	33.3212	13.2897
PROM2	3.63282e-07	1.17793e-07	-1.25821	23.001	9.61532
TUBA3D	4.35988e-07	1.42995e-07	-1.41319	27.0955	10.1717
CLIC6	5.99083e-07	2.0028e-07	-1.12794	31.1856	14.2685
SLC22A12	6.70887e-07	2.2576e-07	1.22543	29.0715	67.9723
DUSP15	7.2083e-07	2.43528e-07	1.03069	2.83158	5.79159
CHGB	8.02022e-07	2.72775e-07	-1.13557	4.56628	2.07842
SLC5A8	9.88052e-07	3.40458e-07	1.17065	20.0233	45.0814
SV2B	1.00478e-06	3.46624e-07	1.20051	3.16852	7.28589
TUBA3E	1.06721e-06	3.69228e-07	-1.44191	8.96711	3.29781
PI15	1.12527e-06	3.90365e-07	-1.07154	3.58014	1.70321
SCGN	1.58483e-06	5.59824e-07	1.08707	27.9786	59.4422
PADI1	1.84732e-06	6.58701e-07	-1.20091	26.4626	11.5089
LGALS12	1.98213e-06	7.10603e-07	-1.01603	8.70345	4.30244
RPS6KA6	2.10157e-06	7.55665e-07	1.07774	0.837284	1.77318
REG1A	2.23998e-06	8.07969e-07	-1.23158	120.412	51.2754
DACT2	2.85548e-06	1.04635e-06	1.16293	1.48509	3.32881
BMPR1B	3.24171e-06	1.20233e-06	1.27604	2.96113	7.17829
RPS28	3.49573e-06	1.30286e-06	-1.00595	45.1904	22.4985
LEFTY1	4.20501e-06	1.58122e-06	-1.16176	6.79245	3.03433
MT1H	6.71931e-06	2.59968e-06	-1.32581	5.18303	2.06585
B4GALNT1	8.74003e-06	3.43158e-06	1.00923	10.4148	20.9635
ARPP21	1.26444e-05	5.06735e-06	1.2073	0.69133	1.60125
NKAIN4	1.40464e-05	5.66538e-06	-1.02005	14.5299	7.16379
FGG	1.46639e-05	5.93145e-06	-1.59761	249.058	82.2932
XIST	2.05629e-05	8.48337e-06	1.60292	98.138	298.106
IL6	3.48139e-05	1.48082e-05	-1.00893	19.5522	9.71366
ALPI	6.04877e-05	2.65389e-05	-1.13536	23.1622	10.5422
KRT17	6.91081e-05	3.05791e-05	-1.12049	26.8823	12.362
CNTN3	0.000103084	4.70796e-05	1.14587	1.41305	3.13142
EPO	0.000151682	7.10187e-05	-1.1262	20.7458	9.50224
VTN	0.000165875	7.81727e-05	1.04812	2.91073	6.02094
IGF2	0.000203878	9.73596e-05	1.13207	205.748	450.949
?	0.000234838	0.000112896	1.06689	0.563108	1.18325
C8orf22	0.000465186	0.00023343	-1.21828	13.1876	5.66647
AKR1B10	0.000711628	0.000368003	-1.21851	30.6162	13.1566
TSIX	0.000852974	0.000445134	-1.23563	20.0031	8.49351
SST	0.00263693	0.00148964	1.07404	19.4636	40.9811
MYH8	0.00285399	0.00162215	1.20451	3.50275	8.07483

## Sheet: Supplementary Table 3
Supplementary Table 3. Differential expressed miRNAs between KIRC_SdA_G1 and KIRC_SdA_G2
miRNAs	Qval	Pval	logFC	AveCPM_KIRC_SdA_G1	AveCPM_KIRC_SdA_G2
hsa-mir-139	9.58424e-25	2.36065e-27	1.10332	77.8024	167.296
hsa-mir-34c	1.09858e-24	5.41171e-27	-1.82386	7.02646	1.98341
hsa-mir-1293	4.83696e-20	3.57411e-22	-2.17249	2.01246	0.432409
hsa-mir-34b	4.88444e-19	4.81226e-21	-1.85047	1.87143	0.507378
hsa-mir-323a	9.51389e-19	1.17166e-20	-1.73912	2.41437	0.698168
hsa-mir-205	1.059e-18	1.56502e-20	-2.93183	22.2452	2.86846
hsa-mir-485	5.84782e-18	1.00824e-19	-1.58574	2.97423	0.955661
hsa-mir-138-1	3.60082e-17	7.09522e-19	-2.03864	1.92159	0.459322
hsa-mir-891a	4.56592e-14	1.91184e-15	3.46607	20.3178	225.065
hsa-mir-1248	3.77971e-13	1.67573e-14	-1.1091	1.71971	0.789011
hsa-mir-9-1	2.65157e-12	1.30619e-13	-1.6225	1786.79	580.243
hsa-mir-9-2	2.83738e-12	1.46761e-13	-1.61939	1785.68	581.135
hsa-mir-154	5.35838e-10	4.35533e-11	-1.02338	3.35874	1.61369
hsa-mir-6718	1.11675e-09	9.90222e-11	-1.35927	3.62387	1.42604
hsa-mir-31	5.30074e-09	5.2224e-10	-1.23512	21.3285	9.05401
hsa-mir-299	3.80861e-08	4.78421e-09	-1.01457	1.22044	0.565075
hsa-mir-9-3	2.9864e-07	4.48696e-08	-1.4814	2.34291	0.80247
hsa-mir-875	1.37766e-06	2.54494e-07	1.57955	0.530694	1.69387
hsa-mir-483	9.46502e-06	2.19141e-06	1.5936	6.40186	19.4518
hsa-mir-187	4.10902e-05	1.05999e-05	1.01665	8.46783	17.2549
hsa-mir-1269b	0.00175218	0.000664319	-1.37034	38.4006	14.8243
hsa-mir-1269a	0.00230266	0.000913125	-1.08998	404.11	189.814
hsa-mir-599	0.00247402	0.00101154	1.00014	4.6511	9.38068

## Sheet: Supplementary Table 4
Supplementary Table 4. Differential expressed proteins between KIRC_SdA_G1 and KIRC_SdA_G2
Proteins	Qvalue	Pvalue	log2FC	AveCPM_KIRC_SdA_G1	AveCPM_KIRC_SdA_G2
SERPINE1.PAI-1-M-E	7.34459e-10	5.05183e-11	1.23925	3.01543	1.27731

## Sheet: Supplementary Table 5
Supplementary Table 5. Comparison with Chen et al's study
Subtypes	Number(KIRC_SdA_G1 + KIRC_SdA_G2)	Percentage(KIRC_SdA_G1 + KIRC_SdA_G2)	Percentage(KIRC_SdA_G1)	Rercentage(KIRC_SdA_G2)
KIRC_SdA_G1..CC-e.1	51	0.115646	0.278689
KIRC_SdA_G1..CC-e.2	32	0.0725624	0.174863
KIRC_SdA_G1..CC-e.3	91	0.206349	0.497268
KIRC_SdA_G1..Ch-e	1	0.00226757	0.00546448
KIRC_SdA_G1..mixed	2	0.00453515	0.010929
KIRC_SdA_G1..P.CIMP-e	2	0.00453515	0.010929
KIRC_SdA_G1..P-e.1b	1	0.00226757	0.00546448
KIRC_SdA_G1..P-e.2	3	0.00680272	0.0163934
KIRC_SdA_G2..CC-e.1	37	0.0839002		0.143411
KIRC_SdA_G2..CC-e.2	176	0.399093		0.682171
KIRC_SdA_G2..CC-e.3	26	0.0589569		0.100775
KIRC_SdA_G2..Ch-e	7	0.015873		0.0271318
KIRC_SdA_G2..mixed	5	0.0113379		0.0193798
KIRC_SdA_G2..P-e.1a	1	0.00226757		0.00387597
KIRC_SdA_G2..P-e.2	6	0.0136054		0.0232558
